# Supplementary material for: Virus-mediated export of chromosomal DNA in plants
Source: Nat Commun. 2018 Dec 13;9:5308. doi: 10.1038/s41467-018-07775-w (PMC6293997; doi:10.1038/s41467-018-07775-w)
Supplement: Supplementary file 7 — Supplementary Data 4 [file 41467_2018_7775_MOESM7_ESM.txt]

#query_id	subject_id	identity	alignment_length	mismatches	gap_opens	q.start	q.end	s.start	s.end	evalue	bit_score
scaffold_1	4	99.52	1036	3	1	83	1118	23770903	23771936	0.0	1884
scaffold_1	4	97.39	153	2	2	131	282	28739741	28739590	4e-67	259
scaffold_1	4	92.74	179	8	5	107	283	18959315	18959490	2e-65	254
scaffold_1	4	92.70	178	8	5	105	280	2848391	2848217	7e-65	252
scaffold_1	4	96.71	152	3	2	131	281	19170090	19170240	7e-65	252
scaffold_1	4	95.48	155	5	2	127	280	2091441	2091594	3e-63	246
scaffold_1	4	96.64	149	3	2	131	278	13529302	13529155	3e-63	246
scaffold_1	4	95.51	156	3	4	131	284	16057325	16057172	3e-63	246
scaffold_1	4	96.03	151	4	2	131	280	1994229	1994080	1e-62	244
scaffold_1	4	96.62	148	3	2	131	277	10331806	10331952	1e-62	244
scaffold_1	4	96.05	152	3	3	131	281	19501207	19501058	1e-62	244
scaffold_1	4	95.42	153	5	2	131	282	12979522	12979673	4e-62	243
scaffold_1	4	95.42	153	5	2	131	282	31566168	31566319	4e-62	243
scaffold_1	4	95.39	152	4	3	131	281	2820706	2820557	6e-61	239
scaffold_1	4	94.74	152	6	2	131	281	24081440	24081590	7e-60	235
scaffold_1	4	94.70	151	6	2	131	280	15894552	15894403	3e-59	233
scaffold_1	4	94.12	153	7	2	131	282	28153771	28153922	9e-59	231
scaffold_1	4	93.51	154	8	2	131	283	14532594	14532746	1e-57	228
scaffold_1	4	93.42	152	8	2	131	281	30252480	30252630	2e-56	224
scaffold_1	4	90.59	170	12	4	105	273	31186108	31185942	6e-56	222
scaffold_1	4	92.81	153	7	4	131	281	31617722	31617572	7e-55	219
scaffold_1	4	92.72	151	6	3	131	281	13558727	13558582	3e-53	213
scaffold_1	4	86.14	202	20	8	613	810	5531334	5531137	1e-52	211
scaffold_1	4	89.76	166	13	4	127	290	736099	735936	4e-52	209
scaffold_1	4	93.06	144	8	2	138	280	24924144	24924002	4e-52	209
scaffold_1	4	90.45	157	8	6	131	284	7649471	7649623	3e-49	200
scaffold_1	4	90.85	142	8	5	137	277	27574213	27574076	7e-45	185
scaffold_1	4	86.13	173	22	2	628	799	31975394	31975565	7e-45	185
scaffold_1	4	85.80	176	19	6	628	799	3623309	3623482	9e-44	182
scaffold_1	4	84.75	177	21	5	628	801	1892631	1892458	6e-41	172
scaffold_1	4	95.37	108	3	2	131	237	4454324	4454218	2e-40	171
scaffold_1	4	82.72	191	27	6	613	800	2897323	2897136	1e-38	165
scaffold_1	4	83.24	185	21	7	628	809	717391	717568	1e-37	161
scaffold_1	4	86.99	146	15	2	628	771	30752860	30752717	1e-37	161
scaffold_1	4	79.01	262	29	16	285	529	4183560	4183308	6e-36	156
scaffold_1	4	91.38	116	5	5	164	277	13686556	13686668	2e-35	154
scaffold_1	4	83.14	172	19	7	604	771	12242024	12242189	1e-33	148
scaffold_1	4	83.44	163	23	4	640	800	13682158	13682318	1e-33	148
scaffold_1	4	82.97	182	12	13	628	801	15983271	15983441	3e-33	147
scaffold_1	4	83.03	165	22	5	640	801	6496692	6496853	1e-32	145
scaffold_1	4	82.49	177	20	11	629	800	18069248	18069418	1e-32	145
scaffold_1	4	83.03	165	22	6	640	801	22230636	22230475	1e-32	145
scaffold_1	4	96.25	80	3	0	202	281	31185940	31185861	1e-28	132
scaffold_1	4	80.56	180	25	7	628	800	7437939	7437763	3e-28	130
scaffold_1	4	83.45	145	16	8	131	271	282056	281916	1e-27	128
scaffold_1	4	80.90	178	20	12	628	796	30760043	30759871	1e-27	128
scaffold_1	4	81.37	161	24	5	613	770	6957175	6957332	4e-27	126
scaffold_1	4	80.54	185	17	9	628	808	3406143	3406312	2e-26	124
scaffold_1	4	80.68	176	20	6	628	801	6338399	6338236	2e-26	124
scaffold_1	4	83.70	135	18	4	628	760	15671326	15671194	2e-26	124
scaffold_1	4	80.86	162	27	4	640	799	28403200	28403041	2e-26	124
scaffold_1	4	79.66	177	30	6	628	801	1943345	1943172	6e-26	122
scaffold_1	4	80.68	176	16	9	628	799	3233375	3233214	2e-25	121
scaffold_1	4	80.68	176	16	9	628	799	30765778	30765617	2e-25	121
scaffold_1	4	80.11	176	17	8	628	799	22426192	22426031	1e-23	115
scaffold_1	4	81.10	164	13	9	640	799	29812318	29812169	1e-23	115
scaffold_1	4	82.86	140	13	3	633	771	31770561	31770690	1e-23	115
scaffold_1	4	80.00	175	17	8	628	798	5047823	5047663	3e-23	113
scaffold_1	4	87.13	101	12	1	640	740	9532787	9532886	3e-23	113
scaffold_1	4	79.88	164	26	7	318	476	9856732	9856571	3e-23	113
scaffold_1	4	87.76	98	8	2	628	723	30355345	30355250	1e-22	111
scaffold_1	4	82.01	139	17	7	640	772	31070753	31070889	1e-22	111
scaffold_1	4	86.73	98	9	2	628	723	1817474	1817569	6e-21	106
scaffold_1	4	89.41	85	7	2	640	723	3459089	3459172	6e-21	106
scaffold_1	4	86.14	101	8	4	629	724	29293513	29293612	2e-20	104
scaffold_1	4	85.71	98	10	2	628	723	30726450	30726355	3e-19	100
scaffold_1	4	100.00	53	0	0	229	281	4453591	4453539	1e-18	99.0
scaffold_1	4	88.89	81	5	4	131	209	27205974	27205896	4e-18	97.1
scaffold_1	4	79.74	153	14	15	139	282	1677611	1677755	1e-17	95.3
scaffold_1	4	90.41	73	3	4	139	209	1276046	1275976	5e-17	93.5
scaffold_1	4	90.41	73	3	4	139	209	2235926	2235856	5e-17	93.5
scaffold_1	4	79.74	153	12	17	139	281	2404548	2404691	5e-17	93.5
scaffold_1	4	90.41	73	3	4	139	209	7235822	7235752	5e-17	93.5
scaffold_1	4	79.74	153	12	16	139	281	8584845	8584988	5e-17	93.5
scaffold_1	4	90.41	73	3	4	139	209	8709762	8709692	5e-17	93.5
scaffold_1	4	90.41	73	3	4	139	209	14254240	14254310	5e-17	93.5
scaffold_1	4	90.41	73	3	4	139	209	14551463	14551533	5e-17	93.5
scaffold_1	4	79.74	153	12	17	139	281	14897825	14897682	5e-17	93.5
scaffold_1	4	90.41	73	3	4	139	209	18601358	18601428	5e-17	93.5
scaffold_1	4	90.41	73	3	4	139	209	19877775	19877705	5e-17	93.5
scaffold_1	4	90.41	73	3	4	139	209	20630538	20630468	5e-17	93.5
scaffold_1	4	90.41	73	3	4	139	209	24848587	24848517	5e-17	93.5
scaffold_1	4	80.14	146	12	15	146	282	28314952	28315089	5e-17	93.5
scaffold_1	4	90.41	73	3	4	139	209	29620376	29620306	5e-17	93.5
scaffold_1	4	90.41	73	3	4	139	209	32033331	32033401	5e-17	93.5
scaffold_1	4	79.74	153	12	17	139	281	32993746	32993889	5e-17	93.5
scaffold_1	4	82.14	112	15	4	694	801	4113761	4113651	2e-16	91.6
scaffold_1	4	79.74	153	10	20	139	280	7846847	7846705	2e-16	91.6
scaffold_1	4	92.31	65	3	2	146	209	30953440	30953503	2e-16	91.6
scaffold_1	4	83.81	105	5	11	139	237	1130366	1130464	6e-16	89.8
scaffold_1	4	79.22	154	13	17	139	282	1674952	1675096	6e-16	89.8
scaffold_1	4	79.49	156	9	21	139	282	4147747	4147603	6e-16	89.8
scaffold_1	4	79.22	154	13	17	139	282	4858769	4858913	6e-16	89.8
scaffold_1	4	77.91	172	18	18	139	299	12197001	12197163	6e-16	89.8
scaffold_1	4	83.81	105	5	11	139	237	14893783	14893881	6e-16	89.8
scaffold_1	4	89.04	73	4	4	139	209	311974	312044	2e-15	87.9
scaffold_1	4	89.04	73	4	4	139	209	5721450	5721520	2e-15	87.9
scaffold_1	4	89.04	73	4	4	139	209	23763422	23763492	2e-15	87.9
scaffold_1	4	89.04	73	4	4	139	209	25625108	25625178	2e-15	87.9
scaffold_1	4	89.04	73	4	4	139	209	27441084	27441154	2e-15	87.9
scaffold_1	4	85.23	88	8	5	640	723	14655692	14655606	8e-15	86.1
scaffold_1	4	87.84	74	3	6	139	209	2013141	2013071	1e-13	82.4
scaffold_1	4	90.48	63	4	2	148	209	5583904	5583965	1e-13	82.4
scaffold_1	4	90.62	64	3	3	148	209	28202061	28202123	1e-13	82.4
scaffold_1	4	87.84	74	3	6	139	209	31070377	31070447	1e-13	82.4
scaffold_1	4	84.09	88	9	5	640	723	14583800	14583714	4e-13	80.5
scaffold_1	4	84.09	88	9	5	640	723	14584550	14584464	4e-13	80.5
scaffold_1	4	88.24	68	5	3	139	204	30445505	30445439	1e-12	78.7
scaffold_1	4	86.30	73	6	4	139	209	23961280	23961350	5e-12	76.8
scaffold_1	4	85.14	74	5	6	139	209	14219144	14219214	2e-10	71.3
scaffold_1	4	91.84	49	1	3	139	185	7584271	7584318	1e-08	65.8
scaffold_1	4	97.06	34	0	1	281	314	23887135	23887167	6e-06	56.5
scaffold_1	4	100.00	28	0	0	257	284	29700059	29700086	8e-05	52.8
scaffold_1	7	98.05	154	1	2	131	283	2284622	2284470	3e-69	267
scaffold_1	7	96.86	159	3	2	131	288	13048739	13048896	9e-69	265
scaffold_1	7	98.03	152	1	2	131	281	8960387	8960237	3e-68	263
scaffold_1	7	96.79	156	3	2	131	285	1649822	1649668	4e-67	259
scaffold_1	7	94.64	168	6	3	115	281	4254320	4254155	2e-66	257
scaffold_1	7	96.75	154	3	2	131	283	7245541	7245693	5e-66	255
scaffold_1	7	96.73	153	3	2	131	282	34982056	34982207	2e-65	254
scaffold_1	7	96.73	153	3	2	131	282	36562954	36563105	2e-65	254
scaffold_1	7	96.69	151	3	2	131	280	1074942	1074793	3e-64	250
scaffold_1	7	96.69	151	3	2	132	281	29005414	29005265	3e-64	250
scaffold_1	7	96.08	153	4	2	131	282	2082728	2082577	9e-64	248
scaffold_1	7	96.03	151	4	2	131	280	2640244	2640393	1e-62	244
scaffold_1	7	95.42	153	3	4	131	281	35322660	35322510	2e-61	241
scaffold_1	7	95.36	151	5	2	131	280	1046209	1046358	6e-61	239
scaffold_1	7	94.81	154	6	2	131	283	32637080	32636928	6e-61	239
scaffold_1	7	95.36	151	5	2	131	280	37412363	37412214	6e-61	239
scaffold_1	7	94.77	153	6	2	131	282	11148221	11148372	2e-60	237
scaffold_1	7	94.77	153	6	2	131	282	38984387	38984538	2e-60	237
scaffold_1	7	94.08	152	7	2	131	281	36754048	36753898	3e-58	230
scaffold_1	7	93.46	153	8	2	131	282	40525218	40525369	4e-57	226
scaffold_1	7	93.42	152	6	4	131	280	4871280	4871429	6e-56	222
scaffold_1	7	92.16	153	8	4	131	282	15187646	15187497	3e-53	213
scaffold_1	7	91.56	154	9	4	131	282	16236722	16236571	4e-52	209
scaffold_1	7	90.62	160	9	5	127	281	37807405	37807247	2e-51	207
scaffold_1	7	92.36	144	9	2	131	273	41939563	41939421	2e-50	204
scaffold_1	7	90.67	150	8	6	131	278	5777438	5777583	1e-47	195
scaffold_1	7	83.92	199	26	6	612	807	38412803	38412608	7e-45	185
scaffold_1	7	87.12	163	17	4	640	800	8062664	8062504	9e-44	182
scaffold_1	7	83.82	204	20	12	318	515	9066235	9066039	9e-44	182
scaffold_1	7	83.33	204	27	7	628	827	9397279	9397079	9e-44	182
scaffold_1	7	86.05	172	18	4	628	796	42730274	42730106	3e-43	180
scaffold_1	7	82.61	207	27	9	314	516	6870970	6870769	2e-41	174
scaffold_1	7	84.80	171	20	6	633	800	36495477	36495310	3e-39	167
scaffold_1	7	83.70	184	22	7	628	806	37326614	37326794	3e-39	167
scaffold_1	7	85.62	160	19	4	641	798	4217676	4217519	1e-38	165
scaffold_1	7	87.50	144	17	1	628	771	6712675	6712817	1e-38	165
scaffold_1	7	82.99	194	21	8	287	476	32898760	32898575	1e-38	165
scaffold_1	7	84.27	178	18	10	628	800	33129999	33130171	1e-38	165
scaffold_1	7	84.00	175	22	5	628	799	9063144	9063315	3e-38	163
scaffold_1	7	92.31	117	5	4	168	282	40578225	40578111	3e-38	163
scaffold_1	7	83.91	174	23	5	628	799	39642275	39642105	1e-37	161
scaffold_1	7	89.76	127	9	4	152	277	25760406	25760529	4e-37	159
scaffold_1	7	85.09	161	17	6	641	798	41518799	41518955	2e-36	158
scaffold_1	7	86.21	145	18	2	628	771	35977558	35977701	6e-36	156
scaffold_1	7	83.33	174	22	7	629	799	7372764	7372933	2e-35	154
scaffold_1	7	82.01	189	25	7	615	799	374084	374267	7e-35	152
scaffold_1	7	83.64	165	17	10	640	799	6144737	6144578	3e-33	147
scaffold_1	7	82.32	181	20	11	628	799	36259618	36259441	3e-33	147
scaffold_1	7	80.49	205	23	9	610	810	6220138	6220329	2e-31	141
scaffold_1	7	78.33	240	34	14	324	553	40611028	40611259	6e-31	139
scaffold_1	7	78.57	224	24	13	592	807	22410808	22410601	4e-27	126
scaffold_1	7	79.89	184	23	11	628	801	574799	574978	6e-26	122
scaffold_1	7	80.79	177	16	9	628	800	8623678	8623516	6e-26	122
scaffold_1	7	80.57	175	18	8	628	799	1948855	1949016	2e-25	121
scaffold_1	7	78.95	209	21	14	598	799	6529639	6529831	2e-25	121
scaffold_1	7	80.68	176	16	9	628	799	8590484	8590323	2e-25	121
scaffold_1	7	82.52	143	18	7	618	757	8474896	8475034	8e-25	119
scaffold_1	7	80.23	177	17	8	628	800	19453282	19453120	3e-24	117
scaffold_1	7	80.11	176	17	9	628	799	33191358	33191519	1e-23	115
scaffold_1	7	80.11	176	17	8	628	799	35206093	35206254	1e-23	115
scaffold_1	7	80.37	163	23	9	640	798	40419761	40419918	1e-23	115
scaffold_1	7	80.11	176	17	8	628	799	41394305	41394466	1e-23	115
scaffold_1	7	80.11	176	17	8	628	799	41678189	41678028	1e-23	115
scaffold_1	7	83.08	130	17	5	318	444	41199021	41198894	3e-23	113
scaffold_1	7	81.82	154	9	17	139	282	38359582	38359726	1e-22	111
scaffold_1	7	80.65	155	9	19	139	282	37157061	37156917	3e-19	100
scaffold_1	7	80.26	152	13	15	139	281	23190760	23190903	1e-18	99.0
scaffold_1	7	79.87	154	12	17	139	282	2730769	2730913	1e-17	95.3
scaffold_1	7	79.87	154	12	17	139	282	17224736	17224880	1e-17	95.3
scaffold_1	7	79.87	154	10	18	139	281	9091347	9091204	5e-17	93.5
scaffold_1	7	79.74	153	12	17	139	281	23581380	23581523	5e-17	93.5
scaffold_1	7	79.87	154	10	19	139	281	27685340	27685483	5e-17	93.5
scaffold_1	7	90.41	73	3	4	139	209	34261193	34261123	5e-17	93.5
scaffold_1	7	90.41	73	3	4	139	209	43046565	43046495	5e-17	93.5
scaffold_1	7	79.74	153	12	17	139	281	43626521	43626378	5e-17	93.5
scaffold_1	7	79.22	154	13	17	139	282	2001904	2001760	6e-16	89.8
scaffold_1	7	91.04	67	2	4	145	209	429533	429597	2e-15	87.9
scaffold_1	7	89.04	73	4	4	139	209	3153167	3153237	2e-15	87.9
scaffold_1	7	89.04	73	4	4	139	209	19788156	19788086	2e-15	87.9
scaffold_1	7	79.22	154	11	19	139	281	23579431	23579574	2e-15	87.9
scaffold_1	7	91.04	67	2	4	145	209	26820225	26820289	2e-15	87.9
scaffold_1	7	89.04	73	4	4	139	209	27312876	27312946	2e-15	87.9
scaffold_1	7	79.59	147	11	17	146	282	40270236	40270373	2e-15	87.9
scaffold_1	7	79.59	147	11	17	146	282	41153627	41153490	2e-15	87.9
scaffold_1	7	84.62	91	8	6	139	227	27651505	27651591	8e-15	86.1
scaffold_1	7	83.51	97	6	9	146	237	2457906	2457997	1e-13	82.4
scaffold_1	7	87.67	73	5	4	139	209	34532671	34532741	1e-13	82.4
scaffold_1	7	87.84	74	4	5	139	209	39843266	39843195	1e-13	82.4
scaffold_1	7	87.84	74	3	6	139	209	43033462	43033392	1e-13	82.4
scaffold_1	7	83.33	96	7	8	628	719	607448	607538	4e-13	80.5
scaffold_1	7	78.06	155	15	17	139	283	10613130	10613275	4e-13	80.5
scaffold_1	7	87.14	70	8	1	613	682	14401212	14401144	1e-12	78.7
scaffold_1	7	92.73	55	0	4	139	191	1949483	1949431	5e-12	76.8
scaffold_1	7	77.63	152	17	15	139	281	42725969	42726112	5e-12	76.8
scaffold_1	7	87.30	63	8	0	628	690	43313167	43313105	6e-11	73.1
scaffold_1	7	93.33	45	3	0	640	684	43228492	43228448	3e-09	67.6
scaffold_1	3	98.05	154	1	2	131	283	7875316	7875468	3e-69	267
scaffold_1	3	97.40	154	2	2	131	283	4359632	4359480	1e-67	261
scaffold_1	3	97.39	153	2	2	131	282	22790337	22790488	4e-67	259
scaffold_1	3	96.73	153	3	2	131	282	7905264	7905113	2e-65	254
scaffold_1	3	95.51	156	5	2	127	281	3201091	3200937	9e-64	248
scaffold_1	3	96.08	153	4	2	131	282	24808018	24807867	9e-64	248
scaffold_1	3	94.94	158	6	2	127	283	17657431	17657275	3e-63	246
scaffold_1	3	94.90	157	4	4	127	280	14839784	14839939	4e-62	243
scaffold_1	3	95.36	151	5	2	131	280	3984657	3984508	6e-61	239
scaffold_1	3	94.19	155	6	3	131	283	56082	55929	3e-59	233
scaffold_1	3	95.30	149	3	4	131	277	1933442	1933296	3e-59	233
scaffold_1	3	93.67	158	7	3	127	282	4927879	4927723	3e-59	233
scaffold_1	3	94.12	153	7	2	131	282	19850631	19850480	9e-59	231
scaffold_1	3	93.46	153	6	4	131	281	25581057	25580907	2e-56	224
scaffold_1	3	92.81	153	8	3	131	281	4410122	4410273	7e-55	219
scaffold_1	3	92.26	155	8	4	131	283	6647353	6647201	3e-54	217
scaffold_1	3	92.72	151	9	2	131	280	21058754	21058903	3e-54	217
scaffold_1	3	91.30	161	4	6	131	283	12674526	12674684	1e-52	211
scaffold_1	3	84.88	205	27	4	608	810	7782603	7782401	2e-50	204
scaffold_1	3	93.48	138	6	3	147	282	1597458	1597322	7e-50	202
scaffold_1	3	95.16	124	4	2	158	280	18522965	18522843	1e-47	195
scaffold_1	3	90.07	151	13	2	131	280	18985733	18985584	1e-47	195
scaffold_1	3	80.78	255	32	14	282	528	6809823	6809578	3e-44	183
scaffold_1	3	83.57	207	21	13	282	483	7842149	7841951	9e-44	182
scaffold_1	3	91.67	132	9	2	148	278	18318923	18318793	9e-44	182
scaffold_1	3	86.50	163	16	6	640	799	6700939	6701098	2e-41	174
scaffold_1	3	83.96	187	19	9	618	799	3006678	3006858	7e-40	169
scaffold_1	3	84.48	174	22	5	628	800	12567629	12567798	3e-39	167
scaffold_1	3	85.28	163	18	6	640	799	10121820	10121979	3e-38	163
scaffold_1	3	84.39	173	19	8	628	796	22121512	22121344	3e-38	163
scaffold_1	3	84.00	175	20	7	629	801	18896813	18896645	1e-37	161
scaffold_1	3	84.85	165	19	6	640	801	21546487	21546326	1e-37	161
scaffold_1	3	82.89	187	21	9	615	796	8960413	8960593	2e-36	158
scaffold_1	3	85.71	161	10	8	133	282	24837286	24837128	2e-36	158
scaffold_1	3	82.95	176	24	6	628	800	25596679	25596851	2e-35	154
scaffold_1	3	81.82	187	29	5	615	799	9041339	9041522	7e-35	152
scaffold_1	3	85.52	145	18	3	628	771	22090555	22090697	1e-33	148
scaffold_1	3	82.58	155	15	6	618	771	4061405	4061262	4e-27	126
scaffold_1	3	81.37	161	20	9	640	796	22569619	22569465	6e-26	122
scaffold_1	3	80.34	178	17	8	628	801	1443422	1443585	8e-25	119
scaffold_1	3	89.58	96	6	4	126	220	1993731	1993823	8e-25	119
scaffold_1	3	79.78	178	18	8	628	801	22570397	22570560	3e-23	113
scaffold_1	3	82.22	135	18	3	640	772	4753580	4753710	1e-22	111
scaffold_1	3	87.76	98	8	2	628	723	22637315	22637410	1e-22	111
scaffold_1	3	89.41	85	7	2	640	723	3370363	3370446	6e-21	106
scaffold_1	3	85.58	104	12	3	639	741	3695290	3695391	6e-21	106
scaffold_1	3	94.29	70	2	2	212	280	16187987	16188055	6e-21	106
scaffold_1	3	81.29	155	8	19	139	282	16408882	16408738	6e-21	106
scaffold_1	3	80.65	155	9	19	139	282	13715565	13715709	3e-19	100
scaffold_1	3	80.65	155	9	19	139	282	20937586	20937730	3e-19	100
scaffold_1	3	80.39	153	10	18	139	280	25232367	25232224	1e-18	99.0
scaffold_1	3	80.00	155	12	17	139	283	3150413	3150268	4e-18	97.1
scaffold_1	3	79.87	154	12	17	139	282	5023818	5023962	1e-17	95.3
scaffold_1	3	79.87	154	10	19	139	281	5932716	5932573	5e-17	93.5
scaffold_1	3	90.41	73	3	4	139	209	9015903	9015833	5e-17	93.5
scaffold_1	3	90.41	73	3	4	139	209	11440990	11440920	5e-17	93.5
scaffold_1	3	79.74	153	12	17	139	281	15903250	15903107	5e-17	93.5
scaffold_1	3	90.41	73	3	4	139	209	18035895	18035965	5e-17	93.5
scaffold_1	3	90.41	73	3	4	139	209	20397556	20397486	5e-17	93.5
scaffold_1	3	79.74	153	12	17	139	281	24038330	24038473	5e-17	93.5
scaffold_1	3	79.74	153	12	15	139	281	25362686	25362543	5e-17	93.5
scaffold_1	3	90.41	73	3	4	139	209	26070137	26070067	5e-17	93.5
scaffold_1	3	79.35	155	13	15	139	283	579880	579735	2e-16	91.6
scaffold_1	3	79.49	156	11	19	139	283	15001851	15001996	2e-16	91.6
scaffold_1	3	92.31	65	3	2	146	209	22158287	22158224	2e-16	91.6
scaffold_1	3	83.65	104	7	10	139	237	792963	793061	6e-16	89.8
scaffold_1	3	89.04	73	4	4	139	209	1195309	1195239	2e-15	87.9
scaffold_1	3	89.04	73	4	4	139	209	1728677	1728607	2e-15	87.9
scaffold_1	3	78.71	155	15	16	139	283	3764381	3764527	2e-15	87.9
scaffold_1	3	89.04	73	4	4	139	209	10206538	10206608	2e-15	87.9
scaffold_1	3	89.04	73	4	4	139	209	10918533	10918463	2e-15	87.9
scaffold_1	3	79.08	153	13	17	139	281	16584462	16584605	2e-15	87.9
scaffold_1	3	79.08	153	13	17	139	281	24278846	24278989	2e-15	87.9
scaffold_1	3	78.48	158	14	16	144	288	14020755	14020605	8e-15	86.1
scaffold_1	3	90.77	65	4	2	146	209	20946045	20946108	8e-15	86.1
scaffold_1	3	78.85	156	8	23	139	281	1473727	1473584	1e-13	82.4
scaffold_1	3	87.67	73	5	4	139	209	1476793	1476723	1e-13	82.4
scaffold_1	3	90.48	63	4	2	148	209	7391657	7391718	1e-13	82.4
scaffold_1	3	87.67	73	5	4	139	209	7679304	7679374	1e-13	82.4
scaffold_1	3	89.47	57	6	0	628	684	20680034	20679978	6e-11	73.1
scaffold_1	3	90.38	52	5	0	634	685	16306358	16306307	8e-10	69.4
scaffold_1	3	95.35	43	1	1	252	294	15750328	15750369	3e-09	67.6
scaffold_1	3	100.00	28	0	0	255	282	956046	956073	8e-05	52.8
scaffold_1	3	100.00	28	0	0	282	309	3542283	3542256	8e-05	52.8
scaffold_1	3	100.00	28	0	0	255	282	11581642	11581615	8e-05	52.8
scaffold_1	3	100.00	28	0	0	254	281	16189194	16189221	8e-05	52.8
scaffold_1	3	100.00	28	0	0	639	666	22370795	22370768	8e-05	52.8
scaffold_1	9	98.04	153	1	2	131	282	27694374	27694525	9e-69	265
scaffold_1	9	97.42	155	1	3	131	283	45183692	45183845	1e-67	261
scaffold_1	9	97.33	150	4	0	131	280	42454715	42454864	5e-66	255
scaffold_1	9	92.66	177	11	2	105	281	16260406	16260580	2e-65	254
scaffold_1	9	96.73	153	3	2	131	282	31351605	31351454	2e-65	254
scaffold_1	9	91.80	183	11	4	102	282	36835857	36836037	7e-65	252
scaffold_1	9	96.71	152	3	2	131	281	44755917	44755767	7e-65	252
scaffold_1	9	96.69	151	3	2	131	280	25196271	25196420	3e-64	250
scaffold_1	9	96.69	151	3	2	131	280	36318432	36318283	3e-64	250
scaffold_1	9	96.62	148	3	2	131	277	36458143	36458289	1e-62	244
scaffold_1	9	91.21	182	11	5	102	281	23734292	23734114	4e-62	243
scaffold_1	9	95.42	153	5	2	131	282	34951869	34952020	4e-62	243
scaffold_1	9	94.27	157	7	2	127	282	1785528	1785373	6e-61	239
scaffold_1	9	95.95	148	4	2	131	277	32946098	32946244	6e-61	239
scaffold_1	9	94.77	153	6	2	131	282	11091236	11091387	2e-60	237
scaffold_1	9	97.16	141	2	2	131	270	35406254	35406115	2e-60	237
scaffold_1	9	93.63	157	7	3	127	281	8872697	8872542	9e-59	231
scaffold_1	9	93.46	153	10	0	131	283	42885465	42885313	1e-57	228
scaffold_1	9	92.81	153	11	0	131	283	33768526	33768678	6e-56	222
scaffold_1	9	93.42	152	6	4	131	280	33949770	33949621	6e-56	222
scaffold_1	9	92.76	152	9	2	131	281	32900130	32900280	7e-55	219
scaffold_1	9	94.29	140	5	3	131	268	33223872	33224010	1e-52	211
scaffold_1	9	93.62	141	5	3	131	268	33226352	33226491	2e-51	207
scaffold_1	9	92.41	145	9	2	138	281	38277975	38278118	6e-51	206
scaffold_1	9	90.07	151	13	2	131	280	34772514	34772365	1e-47	195
scaffold_1	9	81.32	257	27	19	337	582	26342032	26341786	6e-46	189
scaffold_1	9	90.65	139	12	1	139	277	43609532	43609669	3e-44	183
scaffold_1	9	88.82	152	6	6	131	281	2827678	2827819	4e-42	176
scaffold_1	9	84.92	179	21	6	628	803	35663953	35663778	4e-42	176
scaffold_1	9	89.93	139	10	4	145	281	37125483	37125347	4e-42	176
scaffold_1	9	84.66	176	21	5	628	799	36294105	36293932	2e-40	171
scaffold_1	9	84.75	177	17	9	628	799	1571454	1571625	7e-40	169
scaffold_1	9	85.89	163	17	6	642	801	37778175	37778016	7e-40	169
scaffold_1	9	87.76	147	12	6	628	771	40095763	40095906	3e-39	167
scaffold_1	9	85.81	155	16	6	131	282	20139859	20139708	4e-37	159
scaffold_1	9	83.43	175	25	3	628	799	38296480	38296307	4e-37	159
scaffold_1	9	83.33	174	25	4	628	799	35091316	35091145	2e-36	158
scaffold_1	9	83.33	174	25	4	628	799	36972558	36972729	2e-36	158
scaffold_1	9	84.43	167	18	8	640	802	42682605	42682767	2e-36	158
scaffold_1	9	83.05	177	24	6	628	801	37939650	37939823	6e-36	156
scaffold_1	9	83.33	174	19	10	628	796	34070927	34070759	7e-35	152
scaffold_1	9	82.76	174	25	5	628	799	13794908	13794738	3e-34	150
scaffold_1	9	80.50	200	31	6	613	808	27097785	27097590	3e-33	147
scaffold_1	9	83.54	164	20	6	640	800	32820064	32819905	3e-33	147
scaffold_1	9	82.82	163	24	4	640	800	43885452	43885612	4e-32	143
scaffold_1	9	82.42	165	25	4	640	802	44416500	44416338	2e-31	141
scaffold_1	9	82.82	163	17	9	614	771	29131884	29131728	7e-30	135
scaffold_1	9	80.00	195	19	11	613	801	35916193	35916013	4e-27	126
scaffold_1	9	80.42	189	17	9	628	810	40574268	40574094	4e-27	126
scaffold_1	9	80.21	192	19	9	615	802	43083806	43083982	4e-27	126
scaffold_1	9	81.71	164	17	8	642	799	42581332	42581488	2e-26	124
scaffold_1	9	80.79	177	16	8	628	800	34924399	34924237	6e-26	122
scaffold_1	9	79.66	177	27	9	628	799	7713380	7713552	8e-25	119
scaffold_1	9	84.80	125	12	5	602	723	44392476	44392356	8e-25	119
scaffold_1	9	80.11	176	17	8	628	799	33874840	33874679	1e-23	115
scaffold_1	9	80.11	176	17	8	628	799	43225940	43225779	1e-23	115
scaffold_1	9	92.59	81	2	4	139	217	27869725	27869647	3e-23	113
scaffold_1	9	87.76	98	8	2	628	723	36465003	36464908	1e-22	111
scaffold_1	9	92.11	76	5	1	208	283	27869284	27869210	6e-21	106
scaffold_1	9	95.38	65	3	0	216	280	7034528	7034592	2e-20	104
scaffold_1	9	80.26	152	13	15	139	281	2108593	2108736	1e-18	99.0
scaffold_1	9	79.87	154	12	17	139	282	29407660	29407516	1e-17	95.3
scaffold_1	9	84.76	105	4	11	139	237	40285642	40285544	1e-17	95.3
scaffold_1	9	79.87	154	12	17	139	282	41564901	41565045	1e-17	95.3
scaffold_1	9	90.41	73	3	4	139	209	2107340	2107410	5e-17	93.5
scaffold_1	9	90.41	73	3	4	139	209	6036079	6036149	5e-17	93.5
scaffold_1	9	79.74	153	12	17	139	281	6620922	6621065	5e-17	93.5
scaffold_1	9	90.41	73	3	4	139	209	7856861	7856791	5e-17	93.5
scaffold_1	9	90.41	73	3	4	139	209	7883096	7883166	5e-17	93.5
scaffold_1	9	90.41	73	3	4	139	209	8316940	8317010	5e-17	93.5
scaffold_1	9	90.41	73	3	4	139	209	12417137	12417067	5e-17	93.5
scaffold_1	9	90.41	73	3	4	139	209	28149403	28149333	5e-17	93.5
scaffold_1	9	79.74	153	12	15	139	281	29514500	29514357	5e-17	93.5
scaffold_1	9	90.41	73	3	4	139	209	29530965	29530895	5e-17	93.5
scaffold_1	9	90.41	73	3	4	139	209	30893292	30893222	5e-17	93.5
scaffold_1	9	85.57	97	4	9	146	237	35915718	35915627	5e-17	93.5
scaffold_1	9	79.74	153	12	17	139	281	39472249	39472392	5e-17	93.5
scaffold_1	9	80.28	142	13	9	629	759	41250793	41250656	5e-17	93.5
scaffold_1	9	90.41	73	3	4	139	209	42413990	42414060	5e-17	93.5
scaffold_1	9	79.61	152	13	16	139	281	42662999	42662857	5e-17	93.5
scaffold_1	9	90.41	73	3	4	139	209	43412648	43412718	5e-17	93.5
scaffold_1	9	89.19	74	2	6	139	209	2819117	2819187	2e-15	87.9
scaffold_1	9	89.04	73	4	4	139	209	27679790	27679860	2e-15	87.9
scaffold_1	9	79.08	153	13	17	139	281	32570465	32570322	2e-15	87.9
scaffold_1	9	89.04	73	5	3	139	209	39186091	39186020	2e-15	87.9
scaffold_1	9	89.04	73	4	4	139	209	40585466	40585536	2e-15	87.9
scaffold_1	9	82.35	102	13	5	702	800	33318492	33318591	3e-14	84.2
scaffold_1	9	94.44	54	1	2	139	191	1472553	1472501	1e-13	82.4
scaffold_1	9	87.67	73	6	3	139	209	21184317	21184246	1e-13	82.4
scaffold_1	9	78.77	146	14	15	146	282	45011639	45011502	1e-13	82.4
scaffold_1	9	89.23	65	5	2	146	209	35624801	35624738	4e-13	80.5
scaffold_1	9	97.78	45	1	0	640	684	30711764	30711720	1e-12	78.7
scaffold_1	9	86.49	74	6	4	139	209	32576827	32576755	1e-12	78.7
scaffold_1	9	97.14	35	1	0	633	667	7563221	7563187	5e-07	60.2
scaffold_1	9	100.00	31	0	0	252	282	179497	179527	2e-06	58.4
scaffold_1	9	100.00	31	0	0	252	282	29920970	29920940	2e-06	58.4
scaffold_1	9	100.00	28	0	0	640	667	20730673	20730646	8e-05	52.8
scaffold_1	9	100.00	28	0	0	255	282	41445741	41445714	8e-05	52.8
scaffold_1	8	98.04	153	1	2	131	282	32925897	32925746	9e-69	265
scaffold_1	8	93.60	172	7	4	114	283	7190006	7189837	2e-65	254
scaffold_1	8	96.08	153	4	2	131	282	33510323	33510474	9e-64	248
scaffold_1	8	95.45	154	3	4	131	282	38281030	38280879	4e-62	243
scaffold_1	8	95.36	151	5	2	131	280	2908856	2909005	6e-61	239
scaffold_1	8	95.39	152	3	3	131	281	9898618	9898766	6e-61	239
scaffold_1	8	94.84	155	5	3	131	282	22304052	22304206	6e-61	239
scaffold_1	8	94.81	154	6	2	131	283	29833131	29832979	6e-61	239
scaffold_1	8	94.81	154	6	2	131	283	32700481	32700329	6e-61	239
scaffold_1	8	92.50	160	8	4	131	288	4580019	4579862	4e-57	226
scaffold_1	8	93.42	152	8	2	131	281	32760948	32760798	2e-56	224
scaffold_1	8	86.13	173	22	2	628	799	28793663	28793492	7e-45	185
scaffold_1	8	87.73	163	15	5	640	800	33704654	33704813	7e-45	185
scaffold_1	8	84.97	173	24	2	628	799	29443826	29443997	2e-41	174
scaffold_1	8	85.31	177	17	9	634	805	37660734	37660562	2e-41	174
scaffold_1	8	92.44	119	7	2	134	251	9680210	9680327	7e-40	169
scaffold_1	8	91.80	122	5	3	131	248	31359813	31359933	1e-38	165
scaffold_1	8	83.24	173	25	4	628	798	20464927	20465097	6e-36	156
scaffold_1	8	84.15	164	22	2	640	799	32358808	32358971	6e-36	156
scaffold_1	8	84.57	162	20	4	642	800	33011977	33012136	6e-36	156
scaffold_1	8	84.34	166	18	8	640	801	38017386	38017547	6e-36	156
scaffold_1	8	84.34	166	16	8	640	800	25314723	25314563	2e-35	154
scaffold_1	8	84.15	164	18	8	640	799	21182896	21182737	7e-35	152
scaffold_1	8	83.95	162	21	5	613	771	37790004	37789845	3e-34	150
scaffold_1	8	86.33	139	13	6	606	742	3868929	3869063	3e-33	147
scaffold_1	8	80.54	185	32	4	619	801	402556	402374	6e-31	139
scaffold_1	8	81.98	172	23	8	633	800	37190745	37190912	6e-31	139
scaffold_1	8	81.40	172	26	4	628	796	1050103	1050271	7e-30	135
scaffold_1	8	81.50	173	25	7	628	798	30458926	30458759	7e-30	135
scaffold_1	8	82.28	158	25	3	614	770	2926593	2926438	3e-29	134
scaffold_1	8	82.76	145	23	2	628	771	33744822	33744679	1e-27	128
scaffold_1	8	81.93	166	12	8	640	801	37381697	37381546	2e-26	124
scaffold_1	8	80.34	178	17	9	628	801	1011797	1011634	8e-25	119
scaffold_1	8	82.39	142	19	6	318	455	7363640	7363501	8e-25	119
scaffold_1	8	78.04	214	30	9	587	798	33697976	33698174	8e-25	119
scaffold_1	8	78.89	180	26	7	342	515	4130482	4130309	1e-22	111
scaffold_1	8	81.82	154	9	17	139	282	4783793	4783937	1e-22	111
scaffold_1	8	79.66	177	16	10	628	799	3755774	3755613	5e-22	110
scaffold_1	8	78.61	173	25	8	630	800	33980969	33980807	2e-20	104
scaffold_1	8	80.77	156	9	19	139	283	6842747	6842602	8e-20	102
scaffold_1	8	78.88	161	26	8	640	796	15881635	15881791	8e-20	102
scaffold_1	8	80.92	152	10	17	139	280	31604452	31604594	8e-20	102
scaffold_1	8	85.15	101	8	3	628	723	33971241	33971143	4e-18	97.1
scaffold_1	8	90.54	74	3	4	139	209	23504309	23504381	1e-17	95.3
scaffold_1	8	84.76	105	4	11	139	237	29301450	29301548	1e-17	95.3
scaffold_1	8	90.41	73	3	4	139	209	397105	397175	5e-17	93.5
scaffold_1	8	85.57	97	4	9	146	237	1517018	1517109	5e-17	93.5
scaffold_1	8	90.41	73	3	4	139	209	9733073	9733143	5e-17	93.5
scaffold_1	8	90.41	73	3	4	139	209	11297624	11297694	5e-17	93.5
scaffold_1	8	90.41	73	3	4	139	209	12118384	12118454	5e-17	93.5
scaffold_1	8	90.41	73	3	4	139	209	15519541	15519611	5e-17	93.5
scaffold_1	8	90.41	73	3	4	139	209	29009408	29009338	5e-17	93.5
scaffold_1	8	90.41	73	3	4	139	209	30295715	30295645	5e-17	93.5
scaffold_1	8	90.41	73	3	4	139	209	31673588	31673518	5e-17	93.5
scaffold_1	8	90.41	73	3	4	139	209	34556452	34556382	5e-17	93.5
scaffold_1	8	90.41	73	3	4	139	209	35043220	35043150	5e-17	93.5
scaffold_1	8	90.41	73	3	4	139	209	36037649	36037719	5e-17	93.5
scaffold_1	8	90.41	73	3	4	139	209	36052153	36052083	5e-17	93.5
scaffold_1	8	90.28	72	4	3	139	209	22257808	22257877	2e-16	91.6
scaffold_1	8	92.19	64	3	2	147	209	12568736	12568798	6e-16	89.8
scaffold_1	8	79.22	154	13	17	139	282	24758762	24758906	6e-16	89.8
scaffold_1	8	91.04	67	4	2	144	209	37665187	37665252	6e-16	89.8
scaffold_1	8	89.04	73	4	4	139	209	2903371	2903301	2e-15	87.9
scaffold_1	8	89.19	74	2	6	139	209	8327351	8327281	2e-15	87.9
scaffold_1	8	89.04	73	4	4	139	209	9606632	9606702	2e-15	87.9
scaffold_1	8	89.04	73	3	5	139	209	30926286	30926355	8e-15	86.1
scaffold_1	8	81.73	104	15	3	695	796	516998	516897	3e-14	84.2
scaffold_1	8	87.67	73	5	4	139	209	35048700	35048630	1e-13	82.4
scaffold_1	8	91.67	60	4	1	628	687	35309163	35309221	1e-13	82.4
scaffold_1	8	97.83	46	1	0	238	283	32700550	32700595	4e-13	80.5
scaffold_1	8	86.49	74	4	6	139	209	36282970	36282900	5e-12	76.8
scaffold_1	8	86.57	67	8	1	619	684	33680628	33680562	6e-11	73.1
scaffold_1	8	97.22	36	1	0	640	675	29710372	29710407	1e-07	62.1
scaffold_1	8	94.44	36	0	2	139	173	15325009	15325043	2e-05	54.7
scaffold_1	8	100.00	29	0	0	254	282	24129604	24129632	2e-05	54.7
scaffold_1	2	98.01	151	3	0	131	281	31421227	31421077	3e-68	263
scaffold_1	2	97.39	153	2	2	131	282	11077489	11077338	4e-67	259
scaffold_1	2	97.37	152	2	2	131	281	999113	998963	2e-66	257
scaffold_1	2	96.73	153	3	2	131	282	14793539	14793388	2e-65	254
scaffold_1	2	96.10	154	4	2	131	283	346441	346289	3e-64	250
scaffold_1	2	96.08	153	4	2	131	282	1271066	1271217	9e-64	248
scaffold_1	2	96.67	150	3	2	133	281	15688548	15688400	9e-64	248
scaffold_1	2	92.53	174	9	4	111	282	4159738	4159909	3e-63	246
scaffold_1	2	94.90	157	6	2	127	282	36709765	36709920	1e-62	244
scaffold_1	2	95.42	153	5	2	131	282	39517566	39517717	4e-62	243
scaffold_1	2	94.87	156	6	2	131	285	39652979	39652825	4e-62	243
scaffold_1	2	94.30	158	7	2	126	282	7898333	7898177	2e-61	241
scaffold_1	2	91.53	177	11	4	107	281	18187321	18187495	2e-61	241
scaffold_1	2	95.39	152	5	2	131	281	18776184	18776334	2e-61	241
scaffold_1	2	95.36	151	5	2	131	280	854347	854198	6e-61	239
scaffold_1	2	91.48	176	11	4	109	282	4161495	4161668	6e-61	239
scaffold_1	2	94.23	156	7	2	127	281	4454725	4454879	2e-60	237
scaffold_1	2	94.84	155	3	3	131	281	7990612	7990459	2e-60	237
scaffold_1	2	94.77	153	6	2	131	282	39584309	39584158	2e-60	237
scaffold_1	2	97.16	141	1	3	144	282	4796517	4796378	7e-60	235
scaffold_1	2	94.19	155	5	4	131	283	10252031	10251879	3e-59	233
scaffold_1	2	94.70	151	6	2	131	280	27550006	27550155	3e-59	233
scaffold_1	2	94.70	151	6	2	131	280	38491079	38491228	3e-59	233
scaffold_1	2	95.71	140	4	2	131	269	5713042	5712904	2e-56	224
scaffold_1	2	92.90	155	9	2	127	280	29952123	29952276	2e-56	224
scaffold_1	2	92.36	157	10	2	127	282	25972117	25972272	6e-56	222
scaffold_1	2	92.26	155	4	8	131	280	8608807	8608958	3e-53	213
scaffold_1	2	83.83	235	25	13	285	516	4201861	4201637	1e-52	211
scaffold_1	2	91.50	153	10	3	131	281	379485	379334	2e-51	207
scaffold_1	2	87.65	162	16	4	640	799	5120147	5120306	7e-45	185
scaffold_1	2	83.25	209	22	13	600	802	35528439	35528238	3e-43	180
scaffold_1	2	86.59	164	17	5	640	800	5006271	5006110	4e-42	176
scaffold_1	2	85.31	177	16	10	628	799	5591156	5590985	2e-41	174
scaffold_1	2	85.98	164	19	4	640	801	6874767	6874928	6e-41	172
scaffold_1	2	84.44	180	18	9	628	802	14728243	14728069	7e-40	169
scaffold_1	2	95.15	103	5	0	179	281	8691168	8691270	3e-38	163
scaffold_1	2	83.71	178	21	6	628	801	1803937	1804110	1e-37	161
scaffold_1	2	82.63	190	26	7	615	801	10021350	10021165	1e-37	161
scaffold_1	2	82.54	189	28	5	615	801	15918927	15919112	1e-37	161
scaffold_1	2	83.75	160	23	3	641	799	1957360	1957517	1e-33	148
scaffold_1	2	81.48	189	28	7	613	798	38935902	38936086	1e-33	148
scaffold_1	2	83.87	155	23	2	618	771	2902412	2902565	3e-33	147
scaffold_1	2	83.44	163	19	6	640	798	15335904	15336062	1e-32	145
scaffold_1	2	86.03	136	11	7	640	771	39373941	39373810	6e-31	139
scaffold_1	2	81.08	185	23	11	622	800	39561667	39561489	2e-30	137
scaffold_1	2	83.89	149	14	10	628	771	40257154	40257297	3e-29	134
scaffold_1	2	80.79	177	26	8	640	812	7412079	7411907	1e-28	132
scaffold_1	2	81.36	177	15	8	628	800	583134	583296	1e-27	128
scaffold_1	2	81.11	180	15	15	628	802	7557466	7557301	4e-27	126
scaffold_1	2	81.10	164	22	7	640	799	6938705	6938547	6e-26	122
scaffold_1	2	79.58	191	22	7	613	799	15969148	15968971	2e-25	121
scaffold_1	2	80.57	175	16	9	628	798	698118	697958	8e-25	119
scaffold_1	2	79.58	191	20	10	615	801	8229645	8229470	8e-25	119
scaffold_1	2	80.45	179	13	13	628	800	6037162	6037324	3e-24	117
scaffold_1	2	89.01	91	10	0	628	718	7918483	7918573	3e-23	113
scaffold_1	2	87.76	98	8	2	628	723	8271381	8271476	1e-22	111
scaffold_1	2	85.19	108	10	4	633	737	10216826	10216722	6e-21	106
scaffold_1	2	87.10	93	8	2	633	723	10028517	10028427	8e-20	102
scaffold_1	2	81.95	133	13	3	640	771	17542143	17542265	8e-20	102
scaffold_1	2	84.55	110	10	6	614	720	40248068	40247963	8e-20	102
scaffold_1	2	80.25	157	10	19	139	284	18735428	18735282	1e-18	99.0
scaffold_1	2	85.00	100	10	4	628	723	39447475	39447573	4e-18	97.1
scaffold_1	2	84.16	101	12	3	640	736	2720805	2720905	1e-17	95.3
scaffold_1	2	79.87	154	12	17	139	282	3076591	3076447	1e-17	95.3
scaffold_1	2	84.85	99	9	4	641	736	17313819	17313914	1e-17	95.3
scaffold_1	2	79.87	154	12	17	139	282	20964675	20964819	1e-17	95.3
scaffold_1	2	79.74	153	12	17	139	281	1317490	1317347	5e-17	93.5
scaffold_1	2	90.41	73	3	4	139	209	2640606	2640536	5e-17	93.5
scaffold_1	2	79.87	154	10	19	139	281	2720216	2720073	5e-17	93.5
scaffold_1	2	90.41	73	3	4	139	209	3490226	3490156	5e-17	93.5
scaffold_1	2	90.41	73	3	4	139	209	6320452	6320382	5e-17	93.5
scaffold_1	2	90.41	73	3	4	139	209	8810722	8810652	5e-17	93.5
scaffold_1	2	90.41	73	3	4	139	209	11389430	11389360	5e-17	93.5
scaffold_1	2	90.41	73	3	4	139	209	13957686	13957756	5e-17	93.5
scaffold_1	2	90.41	73	3	4	139	209	14651361	14651291	5e-17	93.5
scaffold_1	2	90.41	73	3	4	139	209	16180002	16180072	5e-17	93.5
scaffold_1	2	79.61	152	14	15	139	281	16180167	16180310	5e-17	93.5
scaffold_1	2	90.41	73	3	4	139	209	17543071	17543141	5e-17	93.5
scaffold_1	2	90.41	73	3	4	139	209	38244510	38244580	5e-17	93.5
scaffold_1	2	90.41	73	3	4	139	209	39430622	39430552	5e-17	93.5
scaffold_1	2	79.35	155	13	17	139	283	16289536	16289681	2e-16	91.6
scaffold_1	2	89.04	73	4	4	139	209	7063227	7063297	2e-15	87.9
scaffold_1	2	96.30	54	1	1	127	179	8689700	8689753	2e-15	87.9
scaffold_1	2	89.04	73	4	4	139	209	9532975	9532905	2e-15	87.9
scaffold_1	2	89.04	73	4	4	139	209	11875262	11875192	2e-15	87.9
scaffold_1	2	89.04	73	4	4	139	209	13657212	13657142	2e-15	87.9
scaffold_1	2	89.19	74	2	6	139	209	35322495	35322425	2e-15	87.9
scaffold_1	2	89.04	73	4	4	139	209	39022948	39023018	2e-15	87.9
scaffold_1	2	89.04	73	3	5	139	209	4855034	4854965	8e-15	86.1
scaffold_1	2	90.91	66	2	4	146	209	27328063	27328126	8e-15	86.1
scaffold_1	2	94.34	53	3	0	636	688	27582272	27582220	1e-13	82.4
scaffold_1	2	77.56	156	17	16	139	284	38335954	38336101	1e-12	78.7
scaffold_1	2	95.56	45	2	0	640	684	6834131	6834087	6e-11	73.1
scaffold_1	2	97.62	42	1	0	241	282	31421299	31421340	6e-11	73.1
scaffold_1	2	100.00	33	0	0	131	163	24206329	24206297	1e-07	62.1
scaffold_1	2	86.54	52	5	2	640	690	4569149	4569199	6e-06	56.5
scaffold_1	2	100.00	30	0	0	252	281	11313705	11313676	6e-06	56.5
scaffold_1	2	96.97	33	0	1	252	283	22114771	22114803	2e-05	54.7
scaffold_1	2	100.00	29	0	0	254	282	36882131	36882159	2e-05	54.7
scaffold_1	2	100.00	28	0	0	254	281	28773643	28773616	8e-05	52.8
scaffold_1	6	98.01	151	1	2	131	280	10818790	10818939	1e-67	261
scaffold_1	6	97.37	152	2	2	131	281	60251721	60251871	2e-66	257
scaffold_1	6	96.18	157	4	2	127	282	32645429	32645584	5e-66	255
scaffold_1	6	95.57	158	5	2	126	282	52066266	52066422	7e-65	252
scaffold_1	6	95.54	157	5	2	127	282	43654905	43655060	3e-64	250
scaffold_1	6	96.08	153	4	2	131	282	53879106	53878955	9e-64	248
scaffold_1	6	96.05	152	4	2	131	281	3726019	3726169	3e-63	246
scaffold_1	6	96.05	152	4	2	131	281	11624252	11624102	3e-63	246
scaffold_1	6	96.08	153	3	3	131	281	17735344	17735193	3e-63	246
scaffold_1	6	94.97	159	4	4	127	282	58710001	58709844	3e-63	246
scaffold_1	6	96.08	153	3	3	131	281	60229366	60229517	3e-63	246
scaffold_1	6	96.05	152	2	4	131	280	9342326	9342177	1e-62	244
scaffold_1	6	96.03	151	4	2	131	280	48176352	48176501	1e-62	244
scaffold_1	6	94.90	157	6	2	126	281	51290744	51290589	1e-62	244
scaffold_1	6	94.87	156	6	2	131	285	6036012	6035858	4e-62	243
scaffold_1	6	92.90	169	8	4	107	273	9695949	9696115	4e-62	243
scaffold_1	6	95.42	153	5	2	131	282	57823870	57823719	4e-62	243
scaffold_1	6	95.42	153	5	2	131	282	60348060	60348211	4e-62	243
scaffold_1	6	94.84	155	5	3	131	283	662451	662298	6e-61	239
scaffold_1	6	94.27	157	7	2	127	282	15156837	15156992	6e-61	239
scaffold_1	6	95.36	151	5	2	131	280	16451191	16451340	6e-61	239
scaffold_1	6	94.84	155	4	4	131	283	60201699	60201851	6e-61	239
scaffold_1	6	94.23	156	5	4	131	284	10260714	10260561	7e-60	235
scaffold_1	6	94.77	153	4	4	131	282	39672420	39672569	7e-60	235
scaffold_1	6	94.70	151	8	0	132	282	48782543	48782693	7e-60	235
scaffold_1	6	94.77	153	4	4	131	281	57183246	57183396	7e-60	235
scaffold_1	6	94.74	152	6	2	131	281	58013256	58013106	7e-60	235
scaffold_1	6	93.55	155	6	4	131	282	18312852	18312699	1e-57	228
scaffold_1	6	94.04	151	7	2	131	280	47728785	47728636	1e-57	228
scaffold_1	6	95.14	144	5	2	140	282	54998036	54997894	4e-57	226
scaffold_1	6	93.46	153	2	5	131	282	9242155	9242010	2e-55	220
scaffold_1	6	91.77	158	11	2	128	284	3937457	3937613	7e-55	219
scaffold_1	6	83.46	254	22	15	282	529	50791873	50791634	7e-55	219
scaffold_1	6	96.18	131	5	0	152	282	53705930	53706060	9e-54	215
scaffold_1	6	92.05	151	12	0	131	281	6441468	6441618	3e-53	213
scaffold_1	6	91.50	153	11	2	131	282	58593756	58593605	4e-52	209
scaffold_1	6	81.43	280	27	20	279	544	45508642	45508374	6e-51	206
scaffold_1	6	90.20	153	11	4	131	281	56685829	56685979	3e-48	196
scaffold_1	6	80.90	267	22	20	290	547	28812496	28812742	3e-44	183
scaffold_1	6	85.56	180	18	7	628	803	1691620	1691445	9e-44	182
scaffold_1	6	85.23	176	22	4	628	801	17843766	17843593	1e-42	178
scaffold_1	6	86.06	165	18	5	640	801	6962541	6962703	6e-41	172
scaffold_1	6	84.48	174	25	2	628	800	56486220	56486048	2e-40	171
scaffold_1	6	86.50	163	10	9	127	280	24261494	24261335	7e-40	169
scaffold_1	6	84.18	177	21	6	628	801	24560491	24560663	1e-38	165
scaffold_1	6	84.09	176	20	8	628	799	55489337	55489508	3e-38	163
scaffold_1	6	83.80	179	20	9	628	801	7234601	7234427	1e-37	161
scaffold_1	6	81.06	227	21	19	284	499	52902021	52901806	1e-37	161
scaffold_1	6	83.62	177	19	9	628	799	7153223	7153052	2e-36	158
scaffold_1	6	85.00	160	19	5	642	799	9223404	9223248	2e-36	158
scaffold_1	6	84.15	164	22	4	637	798	3276110	3276271	6e-36	156
scaffold_1	6	83.33	174	24	5	628	798	53392669	53392498	6e-36	156
scaffold_1	6	83.93	168	19	7	633	796	156637	156800	2e-35	154
scaffold_1	6	84.38	160	21	4	642	799	6027382	6027225	2e-35	154
scaffold_1	6	83.05	177	21	9	628	800	12078978	12079149	7e-35	152
scaffold_1	6	87.22	133	15	2	629	760	3746586	3746717	3e-34	150
scaffold_1	6	81.77	192	22	12	615	800	27237532	27237348	1e-33	148
scaffold_1	6	82.29	175	25	6	629	800	23585058	23584887	3e-33	147
scaffold_1	6	81.92	177	22	7	628	799	55676934	55676763	2e-31	141
scaffold_1	6	84.14	145	19	4	139	281	166767	166625	2e-30	137
scaffold_1	6	84.62	156	4	9	131	283	10694494	10694632	2e-30	137
scaffold_1	6	81.36	177	21	10	628	800	57864517	57864349	3e-29	134
scaffold_1	6	81.03	174	19	7	628	799	13618750	13618911	4e-27	126
scaffold_1	6	79.79	193	22	8	613	801	9091977	9091798	2e-26	124
scaffold_1	6	80.90	178	16	8	628	801	9677414	9677577	2e-26	124
scaffold_1	6	81.10	164	24	6	640	800	59898938	59898779	2e-26	124
scaffold_1	6	80.68	176	16	9	628	799	7027881	7027720	2e-25	121
scaffold_1	6	81.71	164	12	8	640	799	21581194	21581343	2e-25	121
scaffold_1	6	81.55	168	11	10	640	802	53441229	53441077	2e-25	121
scaffold_1	6	79.00	200	22	10	609	803	6014023	6013839	8e-25	119
scaffold_1	6	88.78	98	7	2	628	723	6056546	6056641	3e-24	117
scaffold_1	6	80.98	163	17	6	640	800	8607145	8606995	3e-24	117
scaffold_1	6	81.21	165	11	10	640	799	3653348	3653199	1e-23	115
scaffold_1	6	80.11	176	17	9	628	799	3766617	3766778	1e-23	115
scaffold_1	6	79.37	189	20	9	615	799	6765267	6765440	1e-23	115
scaffold_1	6	86.54	104	12	2	628	729	10720110	10720007	3e-23	113
scaffold_1	6	81.38	145	20	6	629	771	52235023	52235162	3e-23	113
scaffold_1	6	87.76	98	8	4	628	723	1756760	1756665	1e-22	111
scaffold_1	6	82.81	128	18	4	329	454	29149599	29149474	1e-22	111
scaffold_1	6	80.95	147	16	9	628	772	409346	409482	6e-21	106
scaffold_1	6	86.73	98	9	2	628	723	4050594	4050499	6e-21	106
scaffold_1	6	89.53	86	5	2	640	723	9891158	9891241	6e-21	106
scaffold_1	6	79.88	164	17	8	640	800	13420893	13420743	6e-21	106
scaffold_1	6	86.73	98	9	2	628	723	49680878	49680783	6e-21	106
scaffold_1	6	86.73	98	9	2	628	723	60125308	60125403	6e-21	106
scaffold_1	6	95.45	66	1	2	216	280	4374073	4374137	2e-20	104
scaffold_1	6	81.17	154	8	19	139	281	52914475	52914332	2e-20	104
scaffold_1	6	81.69	142	10	11	139	270	54917324	54917459	2e-20	104
scaffold_1	6	80.79	151	12	13	139	280	39641979	39641837	8e-20	102
scaffold_1	6	91.78	73	2	4	139	209	5915563	5915493	1e-18	99.0
scaffold_1	6	80.00	155	14	15	139	284	15266853	15266999	1e-18	99.0
scaffold_1	6	80.26	152	13	15	139	281	40692254	40692111	1e-18	99.0
scaffold_1	6	78.49	172	21	14	639	802	44705925	44706088	1e-18	99.0
scaffold_1	6	80.69	145	11	15	146	281	7991534	7991398	4e-18	97.1
scaffold_1	6	86.52	89	8	4	638	724	784473	784387	1e-17	95.3
scaffold_1	6	79.38	160	14	17	139	288	5390728	5390878	1e-17	95.3
scaffold_1	6	79.87	154	12	17	139	282	13991853	13991997	1e-17	95.3
scaffold_1	6	79.87	154	12	17	139	282	45638867	45638723	1e-17	95.3
scaffold_1	6	79.87	154	12	17	139	282	57780692	57780836	1e-17	95.3
scaffold_1	6	79.87	154	12	17	139	282	58975674	58975530	1e-17	95.3
scaffold_1	6	79.74	153	12	17	139	281	2163744	2163601	5e-17	93.5
scaffold_1	6	90.41	73	3	4	139	209	2230502	2230572	5e-17	93.5
scaffold_1	6	90.41	73	3	4	139	209	3145330	3145400	5e-17	93.5
scaffold_1	6	90.41	73	3	4	139	209	4126697	4126627	5e-17	93.5
scaffold_1	6	90.41	73	3	4	139	209	5635538	5635468	5e-17	93.5
scaffold_1	6	90.41	73	3	4	139	209	6026641	6026711	5e-17	93.5
scaffold_1	6	90.41	73	3	4	139	209	6178340	6178270	5e-17	93.5
scaffold_1	6	90.41	73	3	4	139	209	7430607	7430537	5e-17	93.5
scaffold_1	6	90.41	73	3	4	139	209	8358825	8358755	5e-17	93.5
scaffold_1	6	90.41	73	3	4	139	209	9913441	9913371	5e-17	93.5
scaffold_1	6	90.41	73	3	4	139	209	10310918	10310848	5e-17	93.5
scaffold_1	6	90.41	73	3	4	139	209	11011642	11011712	5e-17	93.5
scaffold_1	6	90.41	73	3	4	139	209	18258615	18258685	5e-17	93.5
scaffold_1	6	90.41	73	3	4	139	209	26397422	26397352	5e-17	93.5
scaffold_1	6	90.41	73	3	4	139	209	30730949	30731019	5e-17	93.5
scaffold_1	6	90.41	73	3	4	139	209	46154204	46154134	5e-17	93.5
scaffold_1	6	90.41	73	4	3	139	209	53347161	53347232	5e-17	93.5
scaffold_1	6	90.41	73	4	3	139	209	57280844	57280773	5e-17	93.5
scaffold_1	6	90.41	73	3	4	139	209	58637091	58637021	5e-17	93.5
scaffold_1	6	90.41	73	3	4	139	209	58753714	58753784	5e-17	93.5
scaffold_1	6	92.31	65	3	2	146	209	30940724	30940787	2e-16	91.6
scaffold_1	6	79.87	149	11	17	146	284	52987056	52987195	2e-16	91.6
scaffold_1	6	92.31	65	3	2	146	209	54852492	54852429	2e-16	91.6
scaffold_1	6	79.35	155	11	18	139	283	5571381	5571238	6e-16	89.8
scaffold_1	6	79.35	155	11	19	139	282	49739360	49739216	6e-16	89.8
scaffold_1	6	79.22	154	13	17	139	282	50438962	50438818	6e-16	89.8
scaffold_1	6	89.04	73	4	4	139	209	45147	45077	2e-15	87.9
scaffold_1	6	89.19	74	2	6	139	209	2038605	2038675	2e-15	87.9
scaffold_1	6	89.04	73	4	4	139	209	7034053	7034123	2e-15	87.9
scaffold_1	6	89.04	73	4	4	139	209	7403901	7403971	2e-15	87.9
scaffold_1	6	89.04	73	4	4	139	209	9809984	9810054	2e-15	87.9
scaffold_1	6	89.04	73	4	4	139	209	13629554	13629624	2e-15	87.9
scaffold_1	6	89.04	73	4	4	139	209	17555716	17555646	2e-15	87.9
scaffold_1	6	89.04	73	4	4	139	209	17558010	17557940	2e-15	87.9
scaffold_1	6	89.04	73	4	4	139	209	22800385	22800455	2e-15	87.9
scaffold_1	6	89.19	74	2	6	139	209	46807080	46807010	2e-15	87.9
scaffold_1	6	79.08	153	13	17	139	281	59558173	59558316	2e-15	87.9
scaffold_1	6	79.22	154	11	20	139	281	60175410	60175553	2e-15	87.9
scaffold_1	6	89.04	73	4	4	139	209	60215838	60215768	2e-15	87.9
scaffold_1	6	89.71	68	4	3	139	204	39466826	39466760	3e-14	84.2
scaffold_1	6	87.67	73	5	4	139	209	7059960	7059890	1e-13	82.4
scaffold_1	6	86.49	74	4	6	139	209	12125958	12125888	5e-12	76.8
scaffold_1	6	77.63	152	17	15	139	281	15270545	15270402	5e-12	76.8
scaffold_1	6	86.49	74	4	6	139	209	51800561	51800631	5e-12	76.8
scaffold_1	6	93.88	49	3	0	642	690	11561837	11561885	2e-11	75.0
scaffold_1	6	93.33	45	3	0	640	684	6522265	6522221	3e-09	67.6
scaffold_1	6	93.18	44	3	0	640	683	47187626	47187669	1e-08	65.8
scaffold_1	6	86.79	53	6	1	628	680	3481337	3481286	2e-06	58.4
scaffold_1	6	100.00	31	0	0	252	282	48799684	48799654	2e-06	58.4
scaffold_1	6	100.00	30	0	0	640	669	29398652	29398681	6e-06	56.5
scaffold_1	6	100.00	29	0	0	252	280	2972475	2972503	2e-05	54.7
scaffold_1	6	100.00	29	0	0	640	668	4629539	4629511	2e-05	54.7
scaffold_1	6	100.00	28	0	0	640	667	4317683	4317710	8e-05	52.8
scaffold_1	0	98.01	151	1	2	131	280	38239797	38239648	1e-67	261
scaffold_1	0	97.33	150	4	0	131	280	17686012	17685863	5e-66	255
scaffold_1	0	96.71	152	3	2	131	281	77017189	77017039	7e-65	252
scaffold_1	0	96.73	153	2	3	131	282	91563207	91563357	7e-65	252
scaffold_1	0	96.69	151	3	2	131	280	125943213	125943064	3e-64	250
scaffold_1	0	95.51	156	5	2	127	281	7705912	7706066	9e-64	248
scaffold_1	0	95.51	156	5	2	127	281	30212337	30212183	9e-64	248
scaffold_1	0	91.67	180	11	4	105	283	11975571	11975395	3e-63	246
scaffold_1	0	96.05	152	4	2	131	281	31684284	31684134	3e-63	246
scaffold_1	0	96.05	152	4	2	131	281	111593941	111593791	3e-63	246
scaffold_1	0	94.90	157	6	2	127	282	39872519	39872674	1e-62	244
scaffold_1	0	94.90	157	7	1	127	283	58602959	58603114	1e-62	244
scaffold_1	0	96.00	150	6	0	131	280	74517526	74517377	1e-62	244
scaffold_1	0	91.71	181	8	7	105	282	154636463	154636639	1e-62	244
scaffold_1	0	94.90	157	6	2	127	282	163055547	163055392	1e-62	244
scaffold_1	0	95.42	153	5	2	131	282	6033281	6033432	4e-62	243
scaffold_1	0	95.45	154	4	3	131	282	64530281	64530433	4e-62	243
scaffold_1	0	95.42	153	5	2	131	282	111414214	111414063	4e-62	243
scaffold_1	0	95.42	153	5	2	131	282	120537261	120537110	4e-62	243
scaffold_1	0	95.45	154	3	4	131	282	159928181	159928332	4e-62	243
scaffold_1	0	94.87	156	5	3	127	281	45657445	45657598	2e-61	241
scaffold_1	0	95.39	152	5	2	131	281	49726934	49726784	2e-61	241
scaffold_1	0	94.84	155	6	2	127	280	57989284	57989131	2e-61	241
scaffold_1	0	95.42	153	3	4	131	281	92605741	92605591	2e-61	241
scaffold_1	0	95.39	152	5	2	131	281	153505211	153505061	2e-61	241
scaffold_1	0	95.36	151	5	2	131	280	9632348	9632199	6e-61	239
scaffold_1	0	95.97	149	2	4	131	277	59579834	59579688	6e-61	239
scaffold_1	0	95.36	151	5	2	131	280	66037262	66037113	6e-61	239
scaffold_1	0	90.27	185	14	4	107	289	81200631	81200449	6e-61	239
scaffold_1	0	94.81	154	6	2	131	283	131658396	131658548	6e-61	239
scaffold_1	0	94.77	153	6	2	131	282	2018438	2018589	2e-60	237
scaffold_1	0	94.74	152	6	2	131	281	52098883	52099033	7e-60	235
scaffold_1	0	93.67	158	8	2	127	283	91800178	91800334	7e-60	235
scaffold_1	0	94.12	153	7	2	131	282	4090772	4090923	9e-59	231
scaffold_1	0	94.12	153	7	2	131	282	24062414	24062565	9e-59	231
scaffold_1	0	94.12	153	7	2	131	282	93331692	93331843	9e-59	231
scaffold_1	0	94.12	153	7	2	131	282	105392315	105392466	9e-59	231
scaffold_1	0	94.12	153	4	5	131	281	48331249	48331100	1e-57	228
scaffold_1	0	94.04	151	7	2	131	280	67802854	67802705	1e-57	228
scaffold_1	0	94.08	152	6	3	131	280	97218491	97218341	1e-57	228
scaffold_1	0	93.51	154	8	2	131	283	97279532	97279380	1e-57	228
scaffold_1	0	92.07	164	10	3	118	280	127963272	127963433	1e-57	228
scaffold_1	0	93.04	158	4	3	131	282	123595397	123595241	2e-56	224
scaffold_1	0	92.45	159	8	4	127	283	173520752	173520596	2e-56	224
scaffold_1	0	93.42	152	7	3	131	280	56672666	56672816	6e-56	222
scaffold_1	0	92.81	153	9	2	131	282	1038527	1038376	2e-55	220
scaffold_1	0	92.86	154	7	4	131	282	64242450	64242299	2e-55	220
scaffold_1	0	90.48	168	11	5	116	282	90718154	90717991	3e-54	217
scaffold_1	0	91.50	153	11	2	131	282	18327144	18327295	4e-52	209
scaffold_1	0	92.41	145	9	2	139	282	20876829	20876972	6e-51	206
scaffold_1	0	91.39	151	10	3	131	280	161107928	161107780	2e-50	204
scaffold_1	0	92.20	141	7	4	132	270	24410269	24410407	3e-48	196
scaffold_1	0	89.68	155	12	4	131	283	63178658	63178506	1e-47	195
scaffold_1	0	80.21	288	33	22	282	559	140148846	140149119	1e-47	195
scaffold_1	0	89.17	157	11	6	127	280	39328099	39328252	2e-46	191
scaffold_1	0	89.17	157	11	6	127	280	39328693	39328846	2e-46	191
scaffold_1	0	87.88	165	15	5	120	282	14133725	14133564	6e-46	189
scaffold_1	0	83.65	208	24	7	279	483	19447809	19447609	2e-45	187
scaffold_1	0	78.96	309	40	21	279	577	112526185	112525892	2e-45	187
scaffold_1	0	81.25	256	24	19	282	528	159042341	159042581	7e-45	185
scaffold_1	0	86.75	166	20	2	641	805	2687591	2687755	3e-44	183
scaffold_1	0	87.12	163	17	4	640	800	122720282	122720122	9e-44	182
scaffold_1	0	85.63	174	21	4	628	799	121808655	121808484	3e-43	180
scaffold_1	0	88.46	156	7	9	131	281	62250723	62250872	1e-42	178
scaffold_1	0	81.98	222	24	14	318	529	34746918	34746703	2e-41	174
scaffold_1	0	85.45	165	22	2	638	801	41555717	41555880	2e-40	171
scaffold_1	0	83.61	183	22	8	622	800	98623252	98623430	1e-38	165
scaffold_1	0	85.98	164	12	6	127	281	123351787	123351626	1e-38	165
scaffold_1	0	82.81	192	22	11	615	801	39634816	39634631	1e-37	161
scaffold_1	0	83.62	177	23	5	628	801	120722846	120723019	1e-37	161
scaffold_1	0	83.71	178	19	9	628	800	109836311	109836139	4e-37	159
scaffold_1	0	83.24	185	18	10	282	462	5584966	5584791	2e-36	158
scaffold_1	0	83.33	174	25	4	628	799	64463575	64463746	2e-36	158
scaffold_1	0	84.85	165	15	10	640	799	155929474	155929315	2e-36	158
scaffold_1	0	88.06	134	12	2	640	771	2505428	2505297	6e-36	156
scaffold_1	0	97.80	91	0	2	131	220	112689619	112689530	6e-36	156
scaffold_1	0	82.11	190	24	8	614	799	24503131	24502948	2e-35	154
scaffold_1	0	83.85	161	24	2	640	799	69093842	69093683	7e-35	152
scaffold_1	0	83.73	166	19	5	640	799	17857252	17857089	3e-34	150
scaffold_1	0	81.00	200	29	8	605	799	63030684	63030879	3e-34	150
scaffold_1	0	78.44	269	29	23	282	540	128675251	128675002	1e-33	148
scaffold_1	0	80.38	209	27	13	608	809	724515	724716	3e-33	147
scaffold_1	0	82.49	177	22	9	628	799	150495865	150496037	3e-33	147
scaffold_1	0	85.03	147	16	5	628	771	66029012	66029155	1e-32	145
scaffold_1	0	80.60	201	26	11	325	519	77756738	77756931	4e-32	143
scaffold_1	0	81.15	191	25	11	615	800	114503917	114503733	4e-32	143
scaffold_1	0	80.83	193	27	10	611	799	118726409	118726223	4e-32	143
scaffold_1	0	85.00	140	19	2	629	767	70706441	70706303	2e-31	141
scaffold_1	0	84.25	146	19	4	628	771	21420499	21420356	6e-31	139
scaffold_1	0	81.71	175	24	7	628	799	80525310	80525479	6e-31	139
scaffold_1	0	91.18	102	9	0	640	741	116177114	116177215	6e-31	139
scaffold_1	0	86.40	125	17	0	641	765	2663764	2663888	2e-30	137
scaffold_1	0	81.36	177	23	9	628	800	85551181	85551011	7e-30	135
scaffold_1	0	80.68	176	30	4	628	801	95825025	95824852	3e-29	134
scaffold_1	0	83.67	147	19	5	628	771	98101457	98101313	3e-29	134
scaffold_1	0	83.44	151	14	8	628	772	25368452	25368597	3e-28	130
scaffold_1	0	83.12	154	13	7	131	283	31417308	31417449	1e-27	128
scaffold_1	0	84.33	134	17	4	640	771	88127743	88127612	1e-27	128
scaffold_1	0	84.21	133	19	2	629	760	158736010	158735879	1e-27	128
scaffold_1	0	81.66	169	17	10	640	799	160289074	160289237	1e-27	128
scaffold_1	0	79.47	190	30	9	616	800	58383454	58383269	4e-27	126
scaffold_1	0	80.90	178	16	8	628	801	451372	451535	2e-26	124
scaffold_1	0	80.79	177	16	9	628	800	32556785	32556947	6e-26	122
scaffold_1	0	82.88	146	15	10	316	455	38453926	38453785	6e-26	122
scaffold_1	0	81.82	165	12	8	640	800	159758265	159758115	6e-26	122
scaffold_1	0	80.92	173	15	9	633	801	264687	264845	2e-25	121
scaffold_1	0	80.68	176	16	9	628	799	527600	527439	2e-25	121
scaffold_1	0	97.18	71	2	0	212	282	123594822	123594752	2e-25	121
scaffold_1	0	81.71	164	12	8	640	799	174470419	174470270	2e-25	121
scaffold_1	0	92.86	84	2	4	139	220	101100941	101101022	8e-25	119
scaffold_1	0	80.23	177	17	8	628	800	3252185	3252347	3e-24	117
scaffold_1	0	93.67	79	3	2	131	208	9062627	9062550	3e-24	117
scaffold_1	0	80.23	177	17	9	628	800	24060915	24060753	3e-24	117
scaffold_1	0	80.23	177	17	9	628	800	90859546	90859708	3e-24	117
scaffold_1	0	80.11	176	17	8	628	799	128189986	128190147	1e-23	115
scaffold_1	0	87.76	98	8	2	628	723	538936	539031	1e-22	111
scaffold_1	0	87.76	98	8	2	628	723	19431903	19431998	1e-22	111
scaffold_1	0	82.22	135	19	4	628	760	21077931	21077800	1e-22	111
scaffold_1	0	80.49	164	16	8	640	800	68788088	68788238	1e-22	111
scaffold_1	0	89.13	92	6	4	131	220	74558207	74558296	1e-22	111
scaffold_1	0	79.55	176	18	8	628	799	84274737	84274576	5e-22	110
scaffold_1	0	78.61	187	25	10	618	802	132466340	132466167	5e-22	110
scaffold_1	0	79.44	180	15	11	628	799	118564593	118564758	2e-21	108
scaffold_1	0	89.41	85	7	2	640	723	2688100	2688183	6e-21	106
scaffold_1	0	95.45	66	3	0	216	281	112689267	112689202	6e-21	106
scaffold_1	0	80.89	157	9	19	139	284	47288940	47288794	2e-20	104
scaffold_1	0	80.77	156	11	17	139	284	159196069	159195923	2e-20	104
scaffold_1	0	80.79	151	12	15	141	282	157600441	157600583	8e-20	102
scaffold_1	0	85.71	98	10	2	628	723	90497185	90497090	3e-19	100
scaffold_1	0	80.95	147	11	13	146	283	131568903	131569041	3e-19	100
scaffold_1	0	91.78	73	2	4	139	209	39272054	39271984	1e-18	99.0
scaffold_1	0	80.52	154	9	19	139	281	103553360	103553503	1e-18	99.0
scaffold_1	0	78.48	158	28	6	618	771	145690023	145690178	1e-18	99.0
scaffold_1	0	91.78	73	2	4	139	209	161303876	161303806	1e-18	99.0
scaffold_1	0	80.39	153	9	19	139	280	30653237	30653379	4e-18	97.1
scaffold_1	0	88.89	81	5	4	131	209	61387035	61386957	4e-18	97.1
scaffold_1	0	80.00	155	12	17	139	283	64371715	64371860	4e-18	97.1
scaffold_1	0	93.85	65	2	2	146	209	78327656	78327593	4e-18	97.1
scaffold_1	0	80.00	155	12	17	139	283	127400633	127400778	4e-18	97.1
scaffold_1	0	80.00	155	12	17	139	283	145069182	145069327	4e-18	97.1
scaffold_1	0	80.26	152	11	17	139	280	159114115	159113973	4e-18	97.1
scaffold_1	0	79.87	154	12	17	139	282	1494640	1494784	1e-17	95.3
scaffold_1	0	79.87	154	12	17	139	282	42939487	42939631	1e-17	95.3
scaffold_1	0	79.87	154	12	17	139	282	58916350	58916206	1e-17	95.3
scaffold_1	0	80.00	155	10	19	139	282	97250138	97250282	1e-17	95.3
scaffold_1	0	90.54	74	3	4	139	209	109294999	109294927	1e-17	95.3
scaffold_1	0	80.00	155	10	19	139	282	118526122	118525978	1e-17	95.3
scaffold_1	0	79.61	152	14	15	139	281	3907452	3907309	5e-17	93.5
scaffold_1	0	79.49	156	13	17	139	284	4313190	4313044	5e-17	93.5
scaffold_1	0	79.74	153	12	17	139	281	7772103	7772246	5e-17	93.5
scaffold_1	0	90.41	73	4	3	139	209	10526922	10526851	5e-17	93.5
scaffold_1	0	90.41	73	3	4	139	209	18282971	18282901	5e-17	93.5
scaffold_1	0	90.41	73	3	4	139	209	29153122	29153052	5e-17	93.5
scaffold_1	0	90.41	73	3	4	139	209	30653049	30653119	5e-17	93.5
scaffold_1	0	90.41	73	3	4	139	209	37127392	37127462	5e-17	93.5
scaffold_1	0	90.41	73	3	4	139	209	49824357	49824427	5e-17	93.5
scaffold_1	0	79.74	153	12	17	139	281	65138780	65138923	5e-17	93.5
scaffold_1	0	90.41	73	3	4	139	209	73950466	73950396	5e-17	93.5
scaffold_1	0	90.41	73	3	4	139	209	83386715	83386645	5e-17	93.5
scaffold_1	0	90.41	73	3	4	139	209	92663405	92663475	5e-17	93.5
scaffold_1	0	90.41	73	4	3	139	209	93073399	93073470	5e-17	93.5
scaffold_1	0	90.41	73	3	4	139	209	96167439	96167369	5e-17	93.5
scaffold_1	0	90.41	73	3	4	139	209	103604826	103604756	5e-17	93.5
scaffold_1	0	90.41	73	3	4	139	209	105818274	105818204	5e-17	93.5
scaffold_1	0	90.41	73	3	4	139	209	112338414	112338484	5e-17	93.5
scaffold_1	0	90.41	73	3	4	139	209	120281183	120281253	5e-17	93.5
scaffold_1	0	90.41	73	3	4	139	209	124034093	124034023	5e-17	93.5
scaffold_1	0	90.41	73	3	4	139	209	124192854	124192924	5e-17	93.5
scaffold_1	0	90.41	73	3	4	139	209	136993376	136993306	5e-17	93.5
scaffold_1	0	79.49	156	12	18	139	283	143731273	143731127	5e-17	93.5
scaffold_1	0	79.74	153	12	17	139	281	150412994	150412851	5e-17	93.5
scaffold_1	0	90.41	73	3	4	139	209	152527729	152527659	5e-17	93.5
scaffold_1	0	90.28	72	5	2	139	209	153087532	153087462	5e-17	93.5
scaffold_1	0	90.41	73	3	4	139	209	165685342	165685412	5e-17	93.5
scaffold_1	0	90.41	73	3	4	139	209	182269014	182269084	5e-17	93.5
scaffold_1	0	90.28	72	3	4	139	208	17152944	17153013	2e-16	91.6
scaffold_1	0	79.35	155	13	17	139	283	37899139	37899284	2e-16	91.6
scaffold_1	0	79.35	155	13	15	139	283	152423616	152423761	2e-16	91.6
scaffold_1	0	92.31	65	3	2	146	209	172463214	172463151	2e-16	91.6
scaffold_1	0	83.81	105	5	11	139	237	2494890	2494988	6e-16	89.8
scaffold_1	0	79.22	154	13	17	139	282	11006855	11006999	6e-16	89.8
scaffold_1	0	79.35	155	11	17	139	281	38584836	38584981	6e-16	89.8
scaffold_1	0	79.22	154	13	17	139	282	128432831	128432975	6e-16	89.8
scaffold_1	0	79.08	153	14	16	139	282	141738888	141739031	6e-16	89.8
scaffold_1	0	83.81	105	6	10	139	237	152157590	152157689	6e-16	89.8
scaffold_1	0	79.08	153	13	17	139	281	107905	108048	2e-15	87.9
scaffold_1	0	89.19	74	2	6	139	209	4892196	4892266	2e-15	87.9
scaffold_1	0	89.04	73	4	4	139	209	32303633	32303563	2e-15	87.9
scaffold_1	0	89.04	73	4	4	139	209	57445536	57445466	2e-15	87.9
scaffold_1	0	89.04	73	4	4	139	209	97907010	97907080	2e-15	87.9
scaffold_1	0	90.00	70	3	4	139	206	104876358	104876425	2e-15	87.9
scaffold_1	0	89.04	73	4	4	139	209	115957689	115957619	2e-15	87.9
scaffold_1	0	89.04	73	4	4	139	209	120052883	120052953	2e-15	87.9
scaffold_1	0	89.04	73	4	4	139	209	120456506	120456436	2e-15	87.9
scaffold_1	0	89.04	73	4	4	139	209	121754555	121754625	2e-15	87.9
scaffold_1	0	78.95	152	15	15	139	281	139520130	139520273	2e-15	87.9
scaffold_1	0	89.04	73	4	4	139	209	141664907	141664837	2e-15	87.9
scaffold_1	0	89.04	73	4	4	139	209	144995291	144995221	2e-15	87.9
scaffold_1	0	89.04	73	4	4	139	209	152649409	152649479	2e-15	87.9
scaffold_1	0	89.19	74	3	5	139	209	152729632	152729561	2e-15	87.9
scaffold_1	0	89.04	73	4	4	139	209	156696385	156696455	2e-15	87.9
scaffold_1	0	78.71	155	14	17	139	283	68712598	68712453	8e-15	86.1
scaffold_1	0	78.71	155	14	17	139	283	151763198	151763053	8e-15	86.1
scaffold_1	0	84.71	85	11	2	628	711	49460063	49460146	3e-14	84.2
scaffold_1	0	78.57	154	12	19	139	281	67674984	67675127	1e-13	82.4
scaffold_1	0	87.84	74	4	5	139	209	141653994	141653923	1e-13	82.4
scaffold_1	0	89.39	66	4	3	146	209	23644440	23644504	4e-13	80.5
scaffold_1	0	87.67	73	4	5	139	209	62320124	62320055	4e-13	80.5
scaffold_1	0	88.41	69	4	4	139	205	131490855	131490921	4e-13	80.5
scaffold_1	0	89.39	66	3	4	139	202	151305864	151305927	4e-13	80.5
scaffold_1	0	90.48	63	3	3	148	209	158106345	158106285	4e-13	80.5
scaffold_1	0	89.06	64	5	2	147	209	32569778	32569716	1e-12	78.7
scaffold_1	0	83.53	85	12	2	628	711	38514767	38514850	1e-12	78.7
scaffold_1	0	88.89	63	4	3	642	702	4755864	4755925	2e-11	75.0
scaffold_1	0	86.11	72	6	4	139	209	139458958	139459026	2e-11	75.0
scaffold_1	0	92.16	51	4	0	640	690	98167326	98167276	6e-11	73.1
scaffold_1	0	82.42	91	6	5	179	269	101501805	101501725	2e-10	71.3
scaffold_1	0	84.93	73	5	6	139	209	131793339	131793271	8e-10	69.4
scaffold_1	0	89.09	55	2	4	139	191	129246626	129246574	1e-08	65.8
scaffold_1	0	91.49	47	2	2	139	184	5418887	5418842	4e-08	63.9
scaffold_1	0	89.58	48	5	0	628	675	1716186	1716233	1e-07	62.1
scaffold_1	0	97.14	35	1	0	640	674	124602095	124602061	5e-07	60.2
scaffold_1	0	89.58	48	1	4	139	184	49252103	49252058	2e-06	58.4
scaffold_1	0	85.71	56	7	1	613	668	58804150	58804096	2e-06	58.4
scaffold_1	0	90.91	44	3	1	239	282	120193956	120193914	2e-06	58.4
scaffold_1	0	97.06	34	0	1	252	284	36648022	36648055	6e-06	56.5
scaffold_1	0	100.00	30	0	0	260	289	125533962	125533933	6e-06	56.5
scaffold_1	0	100.00	30	0	0	251	280	144274770	144274741	6e-06	56.5
scaffold_1	0	100.00	29	0	0	254	282	117249994	117249966	2e-05	54.7
scaffold_1	5	96.73	153	3	2	131	282	46201658	46201507	2e-65	254
scaffold_1	5	96.69	151	3	2	131	280	9155604	9155753	3e-64	250
scaffold_1	5	96.69	151	3	2	131	280	16403759	16403610	3e-64	250
scaffold_1	5	96.10	154	4	2	131	283	40355140	40354988	3e-64	250
scaffold_1	5	95.51	156	5	2	127	281	403063	402909	9e-64	248
scaffold_1	5	96.08	153	4	2	131	282	7353116	7353267	9e-64	248
scaffold_1	5	96.05	152	4	2	131	281	6461132	6460982	3e-63	246
scaffold_1	5	95.45	154	5	2	131	283	46625484	46625636	1e-62	244
scaffold_1	5	94.87	156	6	2	127	281	3034193	3034039	4e-62	243
scaffold_1	5	96.00	150	4	2	134	282	8384499	8384647	4e-62	243
scaffold_1	5	96.00	150	4	2	131	280	17834187	17834334	4e-62	243
scaffold_1	5	94.84	155	4	4	131	283	8992502	8992350	6e-61	239
scaffold_1	5	93.83	162	5	3	126	283	51523783	51523943	6e-61	239
scaffold_1	5	94.77	153	6	2	131	282	41940736	41940887	2e-60	237
scaffold_1	5	94.77	153	6	2	131	282	45402242	45402091	2e-60	237
scaffold_1	5	94.12	153	5	4	131	281	31308298	31308148	3e-58	230
scaffold_1	5	94.04	151	9	0	131	281	50441006	50440856	3e-58	230
scaffold_1	5	94.08	152	7	2	131	281	50575444	50575594	3e-58	230
scaffold_1	5	92.99	157	7	4	127	281	14374936	14375090	4e-57	226
scaffold_1	5	88.77	187	13	8	102	282	3800199	3800015	6e-56	222
scaffold_1	5	93.38	151	8	2	131	280	44627834	44627685	6e-56	222
scaffold_1	5	93.38	151	7	3	131	280	1700402	1700254	2e-55	220
scaffold_1	5	92.76	152	5	5	131	281	3431204	3431058	9e-54	215
scaffold_1	5	92.76	152	5	5	131	281	3433265	3433119	9e-54	215
scaffold_1	5	92.16	153	10	2	131	282	43620553	43620704	9e-54	215
scaffold_1	5	92.21	154	6	5	134	282	2580833	2580681	3e-53	213
scaffold_1	5	91.61	155	9	4	131	282	8039577	8039424	1e-52	211
scaffold_1	5	89.02	173	9	10	119	283	49149820	49149650	6e-51	206
scaffold_1	5	89.87	158	9	3	125	281	5983627	5983476	3e-48	196
scaffold_1	5	86.71	173	21	2	628	799	22789874	22789703	2e-46	191
scaffold_1	5	83.90	205	22	11	608	806	6330210	6330011	7e-45	185
scaffold_1	5	91.11	135	6	6	131	263	46674395	46674525	1e-42	178
scaffold_1	5	85.14	175	22	4	628	800	39179832	39180004	4e-42	176
scaffold_1	5	86.25	160	16	6	640	795	8094761	8094918	7e-40	169
scaffold_1	5	85.63	167	16	6	640	800	33334535	33334699	7e-40	169
scaffold_1	5	79.12	273	33	15	286	545	49486671	49486410	3e-39	167
scaffold_1	5	84.00	175	22	4	628	799	13475162	13475333	3e-38	163
scaffold_1	5	85.37	164	17	6	613	771	47311291	47311130	3e-38	163
scaffold_1	5	83.43	175	25	4	628	800	25547010	25546838	4e-37	159
scaffold_1	5	82.29	192	25	9	613	799	2568901	2569088	2e-36	158
scaffold_1	5	84.66	163	16	9	642	799	6058526	6058684	2e-35	154
scaffold_1	5	82.95	176	24	6	629	801	6316697	6316869	2e-35	154
scaffold_1	5	85.52	145	18	3	628	771	25174049	25174191	1e-33	148
scaffold_1	5	83.43	169	18	10	633	796	38219384	38219547	1e-33	148
scaffold_1	5	83.04	171	18	6	640	801	328489	328657	1e-32	145
scaffold_1	5	82.32	164	25	4	640	801	51977198	51977037	6e-31	139
scaffold_1	5	87.93	116	12	2	628	742	1795539	1795425	7e-30	135
scaffold_1	5	87.10	124	10	5	640	760	18742116	18742236	7e-30	135
scaffold_1	5	80.41	194	25	13	614	801	48560193	48560379	7e-30	135
scaffold_1	5	80.11	176	32	3	628	801	51519200	51519374	1e-27	128
scaffold_1	5	81.03	174	19	7	628	799	4373109	4373270	4e-27	126
scaffold_1	5	81.03	174	19	7	628	799	8465096	8464935	4e-27	126
scaffold_1	5	80.79	177	18	6	628	801	5412163	5412326	2e-26	124
scaffold_1	5	80.90	178	16	9	628	801	5934263	5934100	2e-26	124
scaffold_1	5	82.55	149	19	3	628	771	51812431	51812285	2e-26	124
scaffold_1	5	80.79	177	16	9	628	800	3602806	3602968	6e-26	122
scaffold_1	5	78.22	225	24	15	599	818	5482266	5482062	2e-25	121
scaffold_1	5	85.25	122	11	5	168	284	47834711	47834592	8e-25	119
scaffold_1	5	80.11	176	17	8	628	799	40830462	40830301	1e-23	115
scaffold_1	5	79.55	176	18	8	628	799	3141301	3141462	5e-22	110
scaffold_1	5	86.54	104	4	9	139	237	13686820	13686722	6e-21	106
scaffold_1	5	80.92	152	14	13	139	282	43545669	43545813	6e-21	106
scaffold_1	5	96.83	63	2	0	219	281	50440796	50440734	6e-21	106
scaffold_1	5	85.05	107	9	6	640	741	486164	486060	8e-20	102
scaffold_1	5	80.65	155	11	18	139	283	2790223	2790368	8e-20	102
scaffold_1	5	80.74	135	20	6	640	771	7420213	7420344	3e-19	100
scaffold_1	5	81.82	132	9	13	287	411	15189265	15189142	4e-18	97.1
scaffold_1	5	79.87	154	14	15	139	283	22874195	22874340	4e-18	97.1
scaffold_1	5	80.00	155	12	17	139	283	48555949	48556094	4e-18	97.1
scaffold_1	5	79.87	154	12	17	139	282	10988988	10989132	1e-17	95.3
scaffold_1	5	79.87	154	12	17	139	282	24740443	24740299	1e-17	95.3
scaffold_1	5	80.27	147	12	15	146	283	44244583	44244721	1e-17	95.3
scaffold_1	5	79.87	154	12	17	139	282	45066294	45066150	1e-17	95.3
scaffold_1	5	79.62	157	12	18	139	284	50278617	50278764	1e-17	95.3
scaffold_1	5	79.74	153	12	17	139	281	452245	452388	5e-17	93.5
scaffold_1	5	90.41	73	3	4	139	209	1442065	1442135	5e-17	93.5
scaffold_1	5	90.41	73	3	4	139	209	1749327	1749397	5e-17	93.5
scaffold_1	5	90.41	73	3	4	139	209	2706930	2707000	5e-17	93.5
scaffold_1	5	90.41	73	3	4	139	209	4391750	4391820	5e-17	93.5
scaffold_1	5	90.41	73	4	3	139	209	5530205	5530276	5e-17	93.5
scaffold_1	5	79.74	153	12	17	139	281	15572835	15572978	5e-17	93.5
scaffold_1	5	90.41	73	3	4	139	209	16510396	16510326	5e-17	93.5
scaffold_1	5	90.41	73	3	4	139	209	19611139	19611209	5e-17	93.5
scaffold_1	5	90.41	73	3	4	139	209	22897538	22897468	5e-17	93.5
scaffold_1	5	90.41	73	4	3	139	209	27895346	27895417	5e-17	93.5
scaffold_1	5	90.41	73	3	4	139	209	42491069	42490999	5e-17	93.5
scaffold_1	5	90.41	73	3	4	139	209	46052322	46052252	5e-17	93.5
scaffold_1	5	79.74	153	12	17	139	281	48817320	48817463	5e-17	93.5
scaffold_1	5	90.41	73	4	3	139	209	48953379	48953450	5e-17	93.5
scaffold_1	5	77.84	176	21	6	622	795	49271188	49271347	5e-17	93.5
scaffold_1	5	79.01	162	13	19	139	289	2879656	2879505	2e-16	91.6
scaffold_1	5	77.42	186	21	18	322	501	8412413	8412243	2e-16	91.6
scaffold_1	5	91.18	68	4	2	131	197	48692007	48691941	2e-16	91.6
scaffold_1	5	79.22	154	13	17	139	282	1434347	1434491	6e-16	89.8
scaffold_1	5	83.81	105	5	11	139	237	34935915	34935817	6e-16	89.8
scaffold_1	5	79.22	154	13	17	139	282	38239898	38240042	6e-16	89.8
scaffold_1	5	80.00	145	10	17	146	280	39244703	39244568	6e-16	89.8
scaffold_1	5	79.22	154	13	17	139	282	52319032	52319176	6e-16	89.8
scaffold_1	5	79.08	153	13	17	139	281	1892565	1892708	2e-15	87.9
scaffold_1	5	89.04	73	4	4	139	209	3584022	3583952	2e-15	87.9
scaffold_1	5	89.04	73	4	4	139	209	10735155	10735085	2e-15	87.9
scaffold_1	5	89.04	73	4	4	139	209	14386670	14386600	2e-15	87.9
scaffold_1	5	89.19	74	2	6	139	209	44744313	44744243	2e-15	87.9
scaffold_1	5	89.04	73	5	3	139	209	46397914	46397843	2e-15	87.9
scaffold_1	5	85.39	89	8	5	125	209	49100332	49100419	2e-15	87.9
scaffold_1	5	89.04	73	4	4	139	209	49512309	49512239	2e-15	87.9
scaffold_1	5	89.04	73	4	4	139	209	50780413	50780343	2e-15	87.9
scaffold_1	5	88.57	70	4	4	139	206	20998567	20998500	1e-13	82.4
scaffold_1	5	90.48	63	4	2	148	209	43433477	43433538	1e-13	82.4
scaffold_1	5	78.77	146	12	17	146	281	18813929	18814065	4e-13	80.5
scaffold_1	5	89.23	65	5	2	146	209	40334824	40334761	4e-13	80.5
scaffold_1	5	87.84	74	2	7	139	209	50641841	50641772	4e-13	80.5
scaffold_1	5	86.49	74	5	5	139	209	50730747	50730818	5e-12	76.8
scaffold_1	5	100.00	29	0	0	254	282	35230188	35230160	2e-05	54.7
scaffold_1	5	100.00	28	0	0	640	667	39801642	39801669	8e-05	52.8
scaffold_1	1	92.70	178	9	4	105	281	778791	778617	2e-65	254
scaffold_1	1	96.73	153	3	2	131	282	4992940	4992789	2e-65	254
scaffold_1	1	96.73	153	3	2	131	282	9975925	9975774	2e-65	254
scaffold_1	1	95.57	158	5	2	126	282	5257709	5257553	7e-65	252
scaffold_1	1	96.71	152	3	2	131	281	16735044	16734894	7e-65	252
scaffold_1	1	96.03	151	4	2	131	280	1307101	1306952	1e-62	244
scaffold_1	1	94.90	157	6	2	127	282	5544778	5544933	1e-62	244
scaffold_1	1	95.45	154	5	2	131	283	6657827	6657979	1e-62	244
scaffold_1	1	95.42	153	5	2	131	282	14014159	14014310	4e-62	243
scaffold_1	1	93.71	159	6	4	127	283	1817960	1817804	7e-60	235
scaffold_1	1	94.70	151	6	2	131	280	6695901	6696050	3e-59	233
scaffold_1	1	90.91	176	13	3	131	305	22212366	22212193	3e-59	233
scaffold_1	1	94.70	151	6	2	131	280	34202212	34202361	3e-59	233
scaffold_1	1	94.12	153	7	2	131	282	32702383	32702534	9e-59	231
scaffold_1	1	94.12	153	6	3	131	281	12201524	12201373	3e-58	230
scaffold_1	1	93.42	152	8	2	131	281	17782202	17782352	2e-56	224
scaffold_1	1	91.72	157	7	5	131	281	19536538	19536694	3e-53	213
scaffold_1	1	91.61	155	9	4	131	283	14023593	14023745	1e-52	211
scaffold_1	1	89.51	162	9	5	127	280	3813049	3812888	9e-49	198
scaffold_1	1	85.47	172	17	7	633	800	2259499	2259666	6e-41	172
scaffold_1	1	85.71	161	19	4	642	800	2790551	2790393	3e-39	167
scaffold_1	1	82.63	190	29	4	618	805	34619777	34619964	1e-38	165
scaffold_1	1	84.66	163	20	5	640	800	6061374	6061215	2e-36	158
scaffold_1	1	83.43	175	21	8	628	799	2370463	2370632	6e-36	156
scaffold_1	1	82.29	192	21	10	615	800	5111573	5111389	2e-35	154
scaffold_1	1	92.66	109	5	3	131	237	6650954	6650847	2e-35	154
scaffold_1	1	81.91	188	27	6	615	799	8040525	8040342	7e-35	152
scaffold_1	1	83.63	171	18	6	288	455	10620972	10621135	7e-35	152
scaffold_1	1	85.62	146	17	3	628	771	2584488	2584345	3e-34	150
scaffold_1	1	82.68	179	21	9	628	801	32079611	32079438	3e-34	150
scaffold_1	1	86.36	132	18	0	640	771	1583642	1583773	1e-32	145
scaffold_1	1	83.73	166	14	10	640	799	26560073	26560231	1e-32	145
scaffold_1	1	86.03	136	14	4	640	771	33140754	33140620	2e-31	141
scaffold_1	1	80.77	182	31	4	628	807	23883984	23883805	6e-31	139
scaffold_1	1	85.07	134	16	4	640	771	4267428	4267559	3e-29	134
scaffold_1	1	81.14	175	17	8	628	799	8454277	8454116	4e-27	126
scaffold_1	1	83.94	137	13	5	640	771	5765730	5765598	6e-26	122
scaffold_1	1	83.22	143	14	5	139	280	16644312	16644179	6e-26	122
scaffold_1	1	80.68	176	16	9	628	799	34193604	34193443	2e-25	121
scaffold_1	1	79.66	177	17	9	628	799	3205028	3205190	5e-22	110
scaffold_1	1	85.09	114	10	7	628	737	33584160	33584050	5e-22	110
scaffold_1	1	83.76	117	13	6	628	741	1672411	1672524	6e-21	106
scaffold_1	1	80.65	155	9	19	139	282	720084	719940	3e-19	100
scaffold_1	1	91.78	73	2	4	139	209	3921217	3921147	1e-18	99.0
scaffold_1	1	79.87	154	14	15	139	283	7766143	7765998	4e-18	97.1
scaffold_1	1	79.49	156	14	16	139	284	2766995	2767142	1e-17	95.3
scaffold_1	1	79.87	154	12	17	139	282	5655510	5655366	1e-17	95.3
scaffold_1	1	79.87	154	12	17	139	282	6412099	6411955	1e-17	95.3
scaffold_1	1	79.87	154	12	17	139	282	27149331	27149475	1e-17	95.3
scaffold_1	1	91.43	70	4	2	146	214	32931023	32931091	1e-17	95.3
scaffold_1	1	90.41	73	3	4	139	209	1811410	1811340	5e-17	93.5
scaffold_1	1	90.28	72	5	2	139	209	2864154	2864224	5e-17	93.5
scaffold_1	1	90.41	73	3	4	139	209	4910190	4910260	5e-17	93.5
scaffold_1	1	90.41	73	3	4	139	209	8951672	8951742	5e-17	93.5
scaffold_1	1	90.41	73	3	4	139	209	10107845	10107775	5e-17	93.5
scaffold_1	1	90.41	73	3	4	139	209	15481246	15481316	5e-17	93.5
scaffold_1	1	90.41	73	3	4	139	209	24975495	24975425	5e-17	93.5
scaffold_1	1	79.74	153	12	17	139	281	25749719	25749576	5e-17	93.5
scaffold_1	1	79.74	153	12	17	139	281	32867109	32867252	5e-17	93.5
scaffold_1	1	79.74	153	12	17	139	281	33756023	33755880	5e-17	93.5
scaffold_1	1	90.41	73	3	4	139	209	33870687	33870757	5e-17	93.5
scaffold_1	1	90.41	73	3	4	139	209	34150647	34150717	5e-17	93.5
scaffold_1	1	79.74	153	10	19	139	280	7825250	7825108	2e-16	91.6
scaffold_1	1	92.31	65	3	2	146	209	23889788	23889851	2e-16	91.6
scaffold_1	1	89.04	73	4	4	139	209	5771189	5771119	2e-15	87.9
scaffold_1	1	90.00	70	3	4	139	206	18461649	18461716	2e-15	87.9
scaffold_1	1	89.04	73	4	4	139	209	19859062	19858992	2e-15	87.9
scaffold_1	1	89.04	73	4	4	139	209	26992642	26992572	2e-15	87.9
scaffold_1	1	79.31	145	13	15	146	281	6688329	6688193	8e-15	86.1
scaffold_1	1	87.67	73	5	4	139	209	2586722	2586792	1e-13	82.4
scaffold_1	1	90.16	61	5	1	628	687	11424667	11424727	1e-12	78.7
scaffold_1	1	95.74	47	2	0	235	281	9975991	9976037	5e-12	76.8
scaffold_1	1	97.50	40	1	0	242	281	6647036	6646997	8e-10	69.4
scaffold_1	1	88.00	50	1	5	139	185	1582859	1582812	2e-05	54.7
scaffold_1	1	100.00	28	0	0	258	285	17778167	17778194	8e-05	52.8
scaffold_2	8	99.05	943	5	4	1	939	1269746	1270688	0.0	1688
scaffold_2	8	97.22	72	1	1	912	982	2279345	2279416	2e-25	121
scaffold_2	8	97.18	71	2	0	912	982	25535412	25535342	2e-25	121
scaffold_2	8	98.51	67	1	0	916	982	32738754	32738688	7e-25	119
scaffold_2	8	98.51	67	1	0	916	982	33092738	33092672	7e-25	119
scaffold_2	8	98.46	65	1	0	918	982	2528783	2528847	9e-24	115
scaffold_2	8	97.10	69	1	1	915	982	31881463	31881531	9e-24	115
scaffold_2	8	98.46	65	1	0	918	982	37684622	37684558	9e-24	115
scaffold_2	8	96.97	66	2	0	917	982	37926427	37926362	1e-22	111
scaffold_2	8	96.97	66	1	1	918	982	2906115	2906050	4e-22	110
scaffold_2	8	96.92	65	2	0	918	982	22261159	22261095	4e-22	110
scaffold_2	8	96.92	65	2	0	918	982	26724743	26724679	4e-22	110
scaffold_2	8	95.45	66	3	0	917	982	29105084	29105019	5e-21	106
scaffold_2	8	95.45	66	2	1	917	982	33350534	33350470	2e-20	104
scaffold_2	8	92.86	70	5	0	913	982	34336950	34337019	7e-20	102
scaffold_2	8	87.78	90	3	6	897	982	25555643	25555728	9e-19	99.0
scaffold_2	8	93.85	65	3	1	918	982	4302537	4302474	3e-18	97.1
scaffold_2	8	92.65	68	3	2	916	982	34628417	34628351	3e-18	97.1
scaffold_2	8	96.55	58	0	2	914	969	4341087	4341030	1e-17	95.3
scaffold_2	8	92.54	67	3	2	917	982	9693697	9693762	1e-17	95.3
scaffold_2	8	89.74	78	2	5	909	982	30681154	30681229	1e-17	95.3
scaffold_2	8	91.43	70	2	3	916	982	25503512	25503580	4e-17	93.5
scaffold_2	8	89.47	76	4	4	909	982	28756345	28756418	4e-17	93.5
scaffold_2	8	92.54	67	2	3	918	982	35125502	35125567	4e-17	93.5
scaffold_2	8	91.43	70	1	5	916	982	32988415	32988348	1e-16	91.6
scaffold_2	8	93.44	61	3	1	909	969	8295499	8295440	5e-16	89.8
scaffold_2	8	91.04	67	4	2	917	982	28183871	28183806	5e-16	89.8
scaffold_2	8	93.44	61	3	1	909	969	33534356	33534297	5e-16	89.8
scaffold_2	8	93.33	60	2	2	909	967	5463346	5463288	2e-15	87.9
scaffold_2	8	90.91	66	4	2	918	982	20799157	20799093	2e-15	87.9
scaffold_2	8	91.18	68	1	5	918	982	32110729	32110664	2e-15	87.9
scaffold_2	8	87.65	81	3	7	906	982	34004638	34004715	2e-15	87.9
scaffold_2	8	88.31	77	4	5	909	982	34108543	34108617	2e-15	87.9
scaffold_2	8	91.04	67	3	1	916	982	34688012	34688075	2e-15	87.9
scaffold_2	8	88.16	76	6	3	909	982	37390033	37389959	2e-15	87.9
scaffold_2	8	94.55	55	1	1	917	969	18196237	18196183	2e-14	84.2
scaffold_2	8	90.62	64	4	2	918	979	27867481	27867418	2e-14	84.2
scaffold_2	8	87.18	78	4	4	909	982	29429145	29429070	2e-14	84.2
scaffold_2	8	91.94	62	2	3	909	969	35233394	35233335	2e-14	84.2
scaffold_2	8	91.67	60	3	2	909	967	4288150	4288092	9e-14	82.4
scaffold_2	8	89.71	68	2	5	917	982	5297041	5297105	9e-14	82.4
scaffold_2	8	92.98	57	3	1	914	969	5676410	5676354	9e-14	82.4
scaffold_2	8	89.39	66	4	3	918	982	5917409	5917472	3e-13	80.5
scaffold_2	8	89.39	66	4	3	918	982	29912704	29912767	3e-13	80.5
scaffold_2	8	88.41	69	3	3	918	982	8786103	8786036	1e-12	78.7
scaffold_2	8	92.73	55	3	1	917	970	21141314	21141260	1e-12	78.7
scaffold_2	8	88.24	68	5	3	916	982	24314444	24314509	1e-12	78.7
scaffold_2	8	94.12	51	3	0	929	979	38750426	38750376	1e-12	78.7
scaffold_2	8	90.16	61	3	2	909	967	22405895	22405836	4e-12	76.8
scaffold_2	8	94.12	51	2	1	918	967	38277896	38277946	4e-12	76.8
scaffold_2	8	97.62	42	1	0	929	970	37999590	37999549	5e-11	73.1
scaffold_2	8	95.45	44	0	2	926	967	10975447	10975404	7e-10	69.4
scaffold_2	8	96.97	33	0	1	938	969	33080851	33080883	2e-05	54.7
scaffold_2	0	97.33	75	1	1	909	982	137047996	137047922	4e-27	126
scaffold_2	0	100.00	65	0	0	918	982	42393178	42393114	2e-25	121
scaffold_2	0	87.62	105	9	4	878	982	84634896	84634796	7e-25	119
scaffold_2	0	93.75	80	3	2	905	982	180116747	180116668	7e-25	119
scaffold_2	0	92.68	82	5	1	901	982	11481842	11481762	2e-24	117
scaffold_2	0	98.48	66	1	0	917	982	57968599	57968664	2e-24	117
scaffold_2	0	95.89	73	2	1	911	982	128855274	128855346	2e-24	117
scaffold_2	0	100.00	62	0	0	918	979	188346	188407	9e-24	115
scaffold_2	0	98.46	65	1	0	918	982	90004770	90004834	9e-24	115
scaffold_2	0	98.46	65	1	0	918	982	145712006	145711942	9e-24	115
scaffold_2	0	98.46	65	1	0	918	982	148206628	148206564	9e-24	115
scaffold_2	0	93.59	78	2	3	907	982	51119449	51119373	3e-23	113
scaffold_2	0	95.77	71	1	2	913	982	52680641	52680572	3e-23	113
scaffold_2	0	94.59	74	2	2	911	982	87270118	87270045	3e-23	113
scaffold_2	0	97.06	68	1	1	916	982	164784482	164784549	3e-23	113
scaffold_2	0	97.01	67	1	1	917	982	81706748	81706814	1e-22	111
scaffold_2	0	96.97	66	1	1	917	982	16083918	16083982	4e-22	110
scaffold_2	0	96.97	66	1	1	917	982	24093004	24093068	4e-22	110
scaffold_2	0	91.46	82	3	4	904	982	26868167	26868087	4e-22	110
scaffold_2	0	96.92	65	2	0	918	982	36139101	36139037	4e-22	110
scaffold_2	0	96.92	65	2	0	918	982	44583962	44584026	4e-22	110
scaffold_2	0	93.33	75	2	2	911	982	138590199	138590125	1e-21	108
scaffold_2	0	96.92	65	0	1	918	982	188442218	188442156	1e-21	108
scaffold_2	0	90.36	83	4	4	902	982	74514481	74514561	5e-21	106
scaffold_2	0	95.52	67	1	2	917	982	112420629	112420694	5e-21	106
scaffold_2	0	95.45	66	2	1	917	982	43640147	43640083	2e-20	104
scaffold_2	0	95.45	66	1	2	918	982	52160958	52160894	2e-20	104
scaffold_2	0	95.45	66	1	2	918	982	138950019	138949955	2e-20	104
scaffold_2	0	95.45	66	2	1	917	982	142843552	142843616	2e-20	104
scaffold_2	0	92.00	75	3	3	910	982	39514686	39514759	7e-20	102
scaffold_2	0	95.38	65	2	1	918	982	186094552	186094489	7e-20	102
scaffold_2	0	90.91	77	4	3	908	982	5730898	5730973	2e-19	100
scaffold_2	0	94.03	67	2	2	917	982	61743413	61743348	2e-19	100
scaffold_2	0	94.03	67	2	2	917	982	88505534	88505599	2e-19	100
scaffold_2	0	94.03	67	2	2	917	982	142842951	142843016	2e-19	100
scaffold_2	0	91.89	74	2	4	911	982	148933345	148933274	2e-19	100
scaffold_2	0	94.03	67	2	2	917	982	169434482	169434417	2e-19	100
scaffold_2	0	94.03	67	1	3	917	982	16951362	16951298	9e-19	99.0
scaffold_2	0	93.94	66	2	2	918	982	79709688	79709624	9e-19	99.0
scaffold_2	0	81.82	132	10	14	862	982	100478368	100478240	9e-19	99.0
scaffold_2	0	94.03	67	1	3	917	982	147274091	147274027	9e-19	99.0
scaffold_2	0	91.67	72	3	3	913	982	28704401	28704331	3e-18	97.1
scaffold_2	0	92.75	69	2	3	903	970	34155667	34155601	3e-18	97.1
scaffold_2	0	92.65	68	3	2	916	982	115751269	115751203	3e-18	97.1
scaffold_2	0	92.75	69	2	3	916	982	159492050	159492117	3e-18	97.1
scaffold_2	0	92.75	69	2	3	916	982	177459117	177459184	3e-18	97.1
scaffold_2	0	98.15	54	1	0	929	982	5972994	5972941	1e-17	95.3
scaffold_2	0	92.54	67	3	2	917	982	17898655	17898590	1e-17	95.3
scaffold_2	0	98.15	54	1	0	929	982	53562165	53562218	1e-17	95.3
scaffold_2	0	89.74	78	3	4	908	982	63136296	63136371	1e-17	95.3
scaffold_2	0	88.10	84	4	5	903	982	69462533	69462452	1e-17	95.3
scaffold_2	0	92.65	68	2	3	917	982	72364520	72364454	1e-17	95.3
scaffold_2	0	91.55	71	3	3	913	982	89415267	89415199	1e-17	95.3
scaffold_2	0	92.65	68	1	4	917	982	145289328	145289393	1e-17	95.3
scaffold_2	0	92.65	68	2	3	917	982	148533894	148533960	1e-17	95.3
scaffold_2	0	92.65	68	2	3	917	982	162834934	162835000	1e-17	95.3
scaffold_2	0	96.49	57	2	0	913	969	166994627	166994683	1e-17	95.3
scaffold_2	0	92.54	67	2	3	918	982	6366599	6366534	4e-17	93.5
scaffold_2	0	89.74	78	1	6	909	982	23699087	23699161	4e-17	93.5
scaffold_2	0	89.47	76	4	4	909	982	39855927	39855854	4e-17	93.5
scaffold_2	0	92.42	66	3	2	918	982	52934918	52934854	4e-17	93.5
scaffold_2	0	89.47	76	4	4	909	982	83380737	83380810	4e-17	93.5
scaffold_2	0	92.54	67	2	3	918	982	85447961	85447896	4e-17	93.5
scaffold_2	0	89.47	76	4	4	909	982	91584531	91584604	4e-17	93.5
scaffold_2	0	92.42	66	3	2	918	982	115422090	115422154	4e-17	93.5
scaffold_2	0	92.54	67	1	4	918	982	115473321	115473385	4e-17	93.5
scaffold_2	0	89.47	76	4	4	909	982	150344459	150344532	4e-17	93.5
scaffold_2	0	92.54	67	1	4	918	982	152443260	152443324	4e-17	93.5
scaffold_2	0	92.54	67	1	4	918	982	154855156	154855092	4e-17	93.5
scaffold_2	0	98.11	53	1	0	917	969	181718854	181718802	4e-17	93.5
scaffold_2	0	89.33	75	5	3	909	982	7098884	7098812	1e-16	91.6
scaffold_2	0	90.28	72	4	3	913	982	24321660	24321590	1e-16	91.6
scaffold_2	0	98.08	52	1	0	918	969	69220519	69220570	1e-16	91.6
scaffold_2	0	92.42	66	2	3	918	982	71205654	71205591	1e-16	91.6
scaffold_2	0	93.55	62	2	2	909	969	78953475	78953415	1e-16	91.6
scaffold_2	0	92.42	66	2	3	918	982	81508048	81507985	1e-16	91.6
scaffold_2	0	82.88	111	10	9	877	982	91716033	91715927	1e-16	91.6
scaffold_2	0	89.33	75	4	4	909	982	95907459	95907388	1e-16	91.6
scaffold_2	0	89.33	75	5	3	909	982	96368455	96368383	1e-16	91.6
scaffold_2	0	98.11	53	0	1	918	969	144200853	144200801	1e-16	91.6
scaffold_2	0	89.33	75	5	3	909	982	153587108	153587036	1e-16	91.6
scaffold_2	0	90.28	72	4	3	913	982	153867911	153867841	1e-16	91.6
scaffold_2	0	89.33	75	5	3	909	982	164080286	164080214	1e-16	91.6
scaffold_2	0	92.42	66	2	3	918	982	166340271	166340334	1e-16	91.6
scaffold_2	0	89.47	76	2	5	911	982	188482163	188482236	1e-16	91.6
scaffold_2	0	93.44	61	3	1	909	969	5632110	5632051	5e-16	89.8
scaffold_2	0	91.18	68	2	4	917	982	12361333	12361268	5e-16	89.8
scaffold_2	0	93.44	61	3	1	909	969	23962993	23963052	5e-16	89.8
scaffold_2	0	93.44	61	3	1	909	969	39576215	39576274	5e-16	89.8
scaffold_2	0	93.44	61	3	1	909	969	39750235	39750294	5e-16	89.8
scaffold_2	0	93.44	61	3	1	909	969	57645916	57645857	5e-16	89.8
scaffold_2	0	96.36	55	1	1	916	970	82875088	82875141	5e-16	89.8
scaffold_2	0	90.28	72	2	4	915	982	111599530	111599460	5e-16	89.8
scaffold_2	0	91.18	68	2	4	917	982	135422273	135422208	5e-16	89.8
scaffold_2	0	89.04	73	6	2	911	982	149622306	149622377	5e-16	89.8
scaffold_2	0	93.44	61	3	1	909	969	179238253	179238194	5e-16	89.8
scaffold_2	0	91.04	67	3	3	917	982	5219133	5219197	2e-15	87.9
scaffold_2	0	90.91	66	4	2	918	982	6041168	6041232	2e-15	87.9
scaffold_2	0	88.31	77	4	4	909	982	40294849	40294923	2e-15	87.9
scaffold_2	0	96.30	54	1	1	917	969	58501997	58502050	2e-15	87.9
scaffold_2	0	88.31	77	4	4	909	982	59854268	59854342	2e-15	87.9
scaffold_2	0	91.04	67	3	3	918	982	69303002	69303067	2e-15	87.9
scaffold_2	0	96.23	53	2	0	917	969	97550178	97550126	2e-15	87.9
scaffold_2	0	88.31	77	4	4	909	982	99688637	99688711	2e-15	87.9
scaffold_2	0	96.30	54	1	1	917	970	112188923	112188871	2e-15	87.9
scaffold_2	0	93.33	60	2	2	909	967	124914573	124914515	2e-15	87.9
scaffold_2	0	96.23	53	2	0	917	969	127530331	127530383	2e-15	87.9
scaffold_2	0	90.91	66	4	2	918	982	128502812	128502876	2e-15	87.9
scaffold_2	0	98.00	50	1	0	918	967	179047488	179047537	2e-15	87.9
scaffold_2	0	91.04	67	1	5	918	982	7099573	7099636	7e-15	86.1
scaffold_2	0	93.22	59	3	1	909	967	17282577	17282634	7e-15	86.1
scaffold_2	0	92.06	63	2	2	909	969	21128340	21128401	7e-15	86.1
scaffold_2	0	90.77	65	5	1	918	982	78864027	78863964	7e-15	86.1
scaffold_2	0	96.23	53	1	1	918	970	85391414	85391363	7e-15	86.1
scaffold_2	0	88.00	75	6	3	909	982	109405787	109405859	7e-15	86.1
scaffold_2	0	90.91	66	2	4	918	982	129309893	129309831	7e-15	86.1
scaffold_2	0	90.91	66	2	4	918	982	129311981	129311919	7e-15	86.1
scaffold_2	0	90.77	65	5	1	918	982	143957899	143957836	7e-15	86.1
scaffold_2	0	87.50	80	2	8	908	982	148917954	148917878	7e-15	86.1
scaffold_2	0	93.22	59	3	1	909	967	149734041	149734098	7e-15	86.1
scaffold_2	0	88.00	75	6	3	909	982	152267131	152267059	7e-15	86.1
scaffold_2	0	88.00	75	5	4	909	982	159980822	159980751	7e-15	86.1
scaffold_2	0	89.71	68	5	2	916	982	166309385	166309319	7e-15	86.1
scaffold_2	0	88.16	76	4	5	909	982	176692433	176692361	7e-15	86.1
scaffold_2	0	88.00	75	5	4	909	982	180643527	180643456	7e-15	86.1
scaffold_2	0	87.84	74	6	3	911	982	5218512	5218440	2e-14	84.2
scaffold_2	0	91.80	61	4	1	909	969	23694786	23694845	2e-14	84.2
scaffold_2	0	87.18	78	4	6	909	982	30889163	30889088	2e-14	84.2
scaffold_2	0	86.42	81	6	5	903	982	42916592	42916516	2e-14	84.2
scaffold_2	0	91.80	61	4	1	909	969	50321450	50321391	2e-14	84.2
scaffold_2	0	89.86	69	1	5	918	982	56903879	56903945	2e-14	84.2
scaffold_2	0	94.55	55	1	1	918	970	59192369	59192423	2e-14	84.2
scaffold_2	0	94.44	54	3	0	929	982	69038599	69038652	2e-14	84.2
scaffold_2	0	88.89	72	2	6	916	982	74567110	74567180	2e-14	84.2
scaffold_2	0	89.71	68	4	3	917	982	74617340	74617274	2e-14	84.2
scaffold_2	0	91.80	61	3	2	909	969	99533302	99533244	2e-14	84.2
scaffold_2	0	91.94	62	2	2	909	968	158395367	158395307	2e-14	84.2
scaffold_2	0	89.71	68	3	3	918	982	171937470	171937536	2e-14	84.2
scaffold_2	0	89.39	66	5	2	918	982	3571097	3571161	9e-14	82.4
scaffold_2	0	94.55	55	0	3	917	970	9855452	9855400	9e-14	82.4
scaffold_2	0	87.01	77	5	4	909	982	34556055	34555981	9e-14	82.4
scaffold_2	0	86.25	80	6	5	905	982	39024007	39024083	9e-14	82.4
scaffold_2	0	96.00	50	2	0	920	969	40676286	40676335	9e-14	82.4
scaffold_2	0	94.44	54	2	1	917	970	60143855	60143907	9e-14	82.4
scaffold_2	0	91.67	60	3	2	912	970	140665372	140665314	9e-14	82.4
scaffold_2	0	87.01	77	5	4	909	982	165961632	165961558	9e-14	82.4
scaffold_2	0	94.44	54	0	3	918	970	5169302	5169353	3e-13	80.5
scaffold_2	0	91.53	59	4	1	909	967	33771080	33771023	3e-13	80.5
scaffold_2	0	94.34	53	2	1	918	969	42933805	42933753	3e-13	80.5
scaffold_2	0	89.55	67	1	5	918	982	45743328	45743390	3e-13	80.5
scaffold_2	0	92.86	56	2	1	917	970	48643647	48643592	3e-13	80.5
scaffold_2	0	79.23	130	15	11	862	980	77666522	77666650	3e-13	80.5
scaffold_2	0	89.39	66	4	2	905	967	139012741	139012806	3e-13	80.5
scaffold_2	0	94.23	52	2	1	918	969	10071123	10071173	1e-12	78.7
scaffold_2	0	91.53	59	2	2	914	969	27711283	27711341	1e-12	78.7
scaffold_2	0	92.73	55	2	2	929	982	57043266	57043213	1e-12	78.7
scaffold_2	0	90.16	61	5	1	909	969	58047866	58047925	1e-12	78.7
scaffold_2	0	85.71	77	7	4	908	982	62526308	62526382	1e-12	78.7
scaffold_2	0	92.86	56	0	4	929	982	95048404	95048351	1e-12	78.7
scaffold_2	0	92.73	55	2	2	929	982	142076268	142076215	1e-12	78.7
scaffold_2	0	88.41	69	3	5	916	982	142911349	142911284	1e-12	78.7
scaffold_2	0	90.16	61	5	1	909	969	151648599	151648658	1e-12	78.7
scaffold_2	0	100.00	41	0	0	929	969	62844702	62844742	4e-12	76.8
scaffold_2	0	85.71	77	6	5	907	982	67396777	67396849	4e-12	76.8
scaffold_2	0	88.89	63	5	1	917	979	87547630	87547690	4e-12	76.8
scaffold_2	0	91.38	58	2	1	916	970	106462706	106462649	4e-12	76.8
scaffold_2	0	91.38	58	2	3	927	982	111814146	111814202	4e-12	76.8
scaffold_2	0	85.53	76	6	5	909	982	15970391	15970463	1e-11	75.0
scaffold_2	0	92.45	53	2	2	931	982	109353636	109353687	1e-11	75.0
scaffold_2	0	87.88	66	4	3	917	982	122340327	122340266	1e-11	75.0
scaffold_2	0	92.45	53	2	1	918	970	131612833	131612883	1e-11	75.0
scaffold_2	0	89.83	59	5	1	909	967	146777971	146778028	1e-11	75.0
scaffold_2	0	85.14	74	7	4	911	982	24338132	24338061	5e-11	73.1
scaffold_2	0	91.07	56	2	1	918	970	40269354	40269299	5e-11	73.1
scaffold_2	0	86.76	68	6	3	916	982	56571620	56571685	5e-11	73.1
scaffold_2	0	97.62	42	1	0	927	968	103580729	103580688	5e-11	73.1
scaffold_2	0	91.07	56	2	3	929	982	144069526	144069472	5e-11	73.1
scaffold_2	0	85.53	76	4	7	911	982	158106671	158106743	5e-11	73.1
scaffold_2	0	97.56	41	1	0	930	970	3479048	3479088	2e-10	71.3
scaffold_2	0	89.47	57	5	1	909	965	179446894	179446949	2e-10	71.3
scaffold_2	0	93.48	46	3	0	924	969	148604253	148604298	7e-10	69.4
scaffold_2	0	92.86	42	1	2	942	982	9833019	9833059	4e-07	60.2
scaffold_2	0	92.86	42	1	2	942	982	126263062	126263102	4e-07	60.2
scaffold_2	6	100.00	66	0	0	917	982	52435728	52435793	5e-26	122
scaffold_2	6	96.00	75	2	1	909	982	2042791	2042865	2e-25	121
scaffold_2	6	92.86	84	1	4	901	982	1292028	1291948	2e-24	117
scaffold_2	6	98.48	66	1	0	917	982	9154464	9154529	2e-24	117
scaffold_2	6	98.46	65	1	0	918	982	8057055	8056991	9e-24	115
scaffold_2	6	98.46	65	1	0	918	982	8592894	8592958	9e-24	115
scaffold_2	6	93.67	79	2	3	907	982	19386756	19386678	9e-24	115
scaffold_2	6	98.46	65	1	0	918	982	21835339	21835403	9e-24	115
scaffold_2	6	98.46	65	1	0	918	982	53904253	53904317	9e-24	115
scaffold_2	6	98.46	65	1	0	918	982	54314510	54314446	9e-24	115
scaffold_2	6	95.77	71	2	1	913	982	492363	492433	3e-23	113
scaffold_2	6	97.01	67	1	1	917	982	279359	279293	1e-22	111
scaffold_2	6	96.97	66	1	1	918	982	41631	41696	4e-22	110
scaffold_2	6	96.92	65	2	0	918	982	8013146	8013210	4e-22	110
scaffold_2	6	96.97	66	1	1	918	982	55768093	55768028	4e-22	110
scaffold_2	6	95.45	66	3	0	917	982	46592226	46592161	5e-21	106
scaffold_2	6	95.45	66	1	2	918	982	8433748	8433684	2e-20	104
scaffold_2	6	95.38	65	3	0	918	982	25112696	25112632	2e-20	104
scaffold_2	6	95.38	65	1	1	917	979	8535207	8535143	7e-20	102
scaffold_2	6	94.12	68	0	3	918	982	13643900	13643834	2e-19	100
scaffold_2	6	90.91	77	3	4	909	982	30742603	30742678	2e-19	100
scaffold_2	6	94.03	67	2	2	917	982	59066443	59066508	2e-19	100
scaffold_2	6	94.03	67	1	3	917	982	855667	855731	9e-19	99.0
scaffold_2	6	91.67	72	4	2	912	982	41220452	41220382	9e-19	99.0
scaffold_2	6	94.03	67	1	3	917	982	52118884	52118820	9e-19	99.0
scaffold_2	6	91.67	72	4	2	912	982	57446871	57446801	9e-19	99.0
scaffold_2	6	92.75	69	2	3	916	982	17132941	17132874	3e-18	97.1
scaffold_2	6	96.61	59	0	2	914	970	47374986	47374928	3e-18	97.1
scaffold_2	6	90.54	74	3	4	911	982	2894029	2894100	1e-17	95.3
scaffold_2	6	98.15	54	1	0	917	970	11263642	11263589	1e-17	95.3
scaffold_2	6	98.15	54	1	0	929	982	54593679	54593626	1e-17	95.3
scaffold_2	6	92.65	68	1	3	918	982	57993071	57993005	1e-17	95.3
scaffold_2	6	92.42	66	3	2	918	982	3659296	3659232	4e-17	93.5
scaffold_2	6	92.42	66	3	2	918	982	6131632	6131568	4e-17	93.5
scaffold_2	6	98.11	53	1	0	930	982	8954733	8954681	4e-17	93.5
scaffold_2	6	89.47	76	4	4	909	982	9405205	9405132	4e-17	93.5
scaffold_2	6	89.47	76	4	4	909	982	9493457	9493384	4e-17	93.5
scaffold_2	6	92.42	66	3	2	918	982	9698526	9698462	4e-17	93.5
scaffold_2	6	92.54	67	2	3	918	982	14091559	14091624	4e-17	93.5
scaffold_2	6	92.54	67	1	4	918	982	26104139	26104075	4e-17	93.5
scaffold_2	6	89.47	76	4	4	909	982	31513636	31513563	4e-17	93.5
scaffold_2	6	89.47	76	4	4	909	982	45881504	45881431	4e-17	93.5
scaffold_2	6	88.10	84	3	5	903	982	55763927	55763847	4e-17	93.5
scaffold_2	6	92.42	66	2	3	918	982	8097139	8097076	1e-16	91.6
scaffold_2	6	89.33	75	4	4	909	982	19316255	19316326	1e-16	91.6
scaffold_2	6	90.28	72	3	4	897	967	22506504	22506572	1e-16	91.6
scaffold_2	6	92.31	65	4	1	918	982	32184425	32184362	1e-16	91.6
scaffold_2	6	93.55	62	2	2	909	969	34046602	34046542	1e-16	91.6
scaffold_2	6	89.33	75	5	3	909	982	56772639	56772567	1e-16	91.6
scaffold_2	6	93.55	62	2	2	909	969	57428008	57428068	1e-16	91.6
scaffold_2	6	91.18	68	3	3	917	982	21559906	21559840	5e-16	89.8
scaffold_2	6	93.44	61	3	1	909	969	25394414	25394355	5e-16	89.8
scaffold_2	6	92.42	66	0	5	907	970	41172311	41172249	5e-16	89.8
scaffold_2	6	91.30	69	1	5	916	982	41412457	41412392	5e-16	89.8
scaffold_2	6	88.31	77	4	4	909	982	8505652	8505726	2e-15	87.9
scaffold_2	6	96.30	54	1	1	918	970	10661539	10661486	2e-15	87.9
scaffold_2	6	91.18	68	1	5	917	982	11904411	11904475	2e-15	87.9
scaffold_2	6	88.31	77	4	5	909	982	13266373	13266299	2e-15	87.9
scaffold_2	6	93.33	60	2	2	909	967	20238160	20238102	2e-15	87.9
scaffold_2	6	96.23	53	2	0	917	969	32692495	32692443	2e-15	87.9
scaffold_2	6	93.22	59	4	0	924	982	44524357	44524299	2e-15	87.9
scaffold_2	6	93.33	60	2	2	909	967	52070590	52070532	2e-15	87.9
scaffold_2	6	89.71	68	5	2	916	982	3834801	3834867	7e-15	86.1
scaffold_2	6	89.71	68	5	2	916	982	3871472	3871538	7e-15	86.1
scaffold_2	6	93.22	59	3	1	909	967	5641956	5642013	7e-15	86.1
scaffold_2	6	88.00	75	6	3	909	982	23531172	23531244	7e-15	86.1
scaffold_2	6	91.94	62	3	2	909	969	27445663	27445723	7e-15	86.1
scaffold_2	6	89.04	73	2	4	914	982	43561226	43561156	7e-15	86.1
scaffold_2	6	96.15	52	0	1	918	967	56613749	56613698	2e-14	84.2
scaffold_2	6	91.80	61	2	3	909	967	9887558	9887617	9e-14	82.4
scaffold_2	6	87.84	74	4	5	911	981	30964758	30964687	9e-14	82.4
scaffold_2	6	92.73	55	2	2	929	982	21465159	21465212	1e-12	78.7
scaffold_2	6	88.41	69	3	5	918	982	48161865	48161932	1e-12	78.7
scaffold_2	6	95.83	48	2	0	918	965	51801125	51801078	1e-12	78.7
scaffold_2	6	84.71	85	6	6	903	982	59233159	59233241	1e-12	78.7
scaffold_2	6	85.90	78	5	4	910	982	59892594	59892670	1e-12	78.7
scaffold_2	6	92.59	54	2	2	930	982	6025810	6025862	4e-12	76.8
scaffold_2	6	90.16	61	3	2	909	967	8053274	8053215	4e-12	76.8
scaffold_2	6	90.00	60	4	1	923	982	10023296	10023239	4e-12	76.8
scaffold_2	6	90.00	60	4	2	925	982	59892732	59892791	4e-12	76.8
scaffold_2	6	100.00	39	0	0	929	967	56707516	56707554	5e-11	73.1
scaffold_2	6	87.69	65	3	2	909	969	5894098	5894035	2e-10	71.3
scaffold_2	6	97.56	41	1	0	927	967	8053207	8053167	2e-10	71.3
scaffold_2	6	90.74	54	4	1	917	970	30214310	30214362	2e-10	71.3
scaffold_2	9	96.00	75	2	1	908	982	12199313	12199240	2e-25	121
scaffold_2	9	97.22	72	1	1	911	982	27035034	27034964	2e-25	121
scaffold_2	9	98.51	67	1	0	916	982	31618465	31618531	7e-25	119
scaffold_2	9	98.51	67	1	0	916	982	39903346	39903280	7e-25	119
scaffold_2	9	98.48	66	1	0	917	982	17450600	17450665	2e-24	117
scaffold_2	9	98.48	66	1	0	917	982	19808910	19808975	2e-24	117
scaffold_2	9	98.46	65	1	0	918	982	13393411	13393475	9e-24	115
scaffold_2	9	98.46	65	1	0	918	982	23429427	23429491	9e-24	115
scaffold_2	9	98.46	65	1	0	918	982	35108562	35108498	9e-24	115
scaffold_2	9	97.01	67	1	1	917	982	44641369	44641303	1e-22	111
scaffold_2	9	96.97	66	1	1	918	982	44118237	44118302	4e-22	110
scaffold_2	9	96.92	65	1	1	918	982	45021173	45021110	1e-21	108
scaffold_2	9	95.45	66	2	1	918	982	33825777	33825712	2e-20	104
scaffold_2	9	95.45	66	1	2	918	982	35642269	35642333	2e-20	104
scaffold_2	9	95.38	65	3	0	918	982	40361167	40361103	2e-20	104
scaffold_2	9	93.94	66	2	2	918	982	6539953	6539889	9e-19	99.0
scaffold_2	9	92.75	69	1	3	917	982	17933713	17933646	3e-18	97.1
scaffold_2	9	92.65	68	3	2	916	982	45127184	45127118	3e-18	97.1
scaffold_2	9	92.54	67	3	2	917	982	33806046	33805981	1e-17	95.3
scaffold_2	9	92.54	67	2	3	918	982	3028283	3028218	4e-17	93.5
scaffold_2	9	92.54	67	1	4	918	982	7545982	7545918	4e-17	93.5
scaffold_2	9	98.15	54	0	1	917	970	15500334	15500282	4e-17	93.5
scaffold_2	9	93.65	63	2	2	908	969	16230493	16230432	4e-17	93.5
scaffold_2	9	98.11	53	1	0	930	982	20841307	20841359	4e-17	93.5
scaffold_2	9	92.42	66	4	1	917	982	24940536	24940472	4e-17	93.5
scaffold_2	9	92.42	66	3	2	918	982	32355876	32355940	4e-17	93.5
scaffold_2	9	92.54	67	2	3	918	982	33516794	33516859	4e-17	93.5
scaffold_2	9	98.11	53	1	0	918	970	45038291	45038343	4e-17	93.5
scaffold_2	9	89.33	75	5	3	909	982	17125782	17125854	1e-16	91.6
scaffold_2	9	98.08	52	1	0	918	969	31326732	31326681	1e-16	91.6
scaffold_2	9	92.42	66	1	3	918	982	45140454	45140516	1e-16	91.6
scaffold_2	9	91.18	68	2	3	918	982	16619434	16619368	5e-16	89.8
scaffold_2	9	93.44	61	3	1	909	969	27362807	27362866	5e-16	89.8
scaffold_2	9	89.33	75	3	5	911	982	33909504	33909576	5e-16	89.8
scaffold_2	9	93.44	61	1	3	909	967	19063677	19063618	2e-15	87.9
scaffold_2	9	91.18	68	1	3	916	982	20838059	20838122	2e-15	87.9
scaffold_2	9	90.00	70	3	4	915	982	30795636	30795569	2e-15	87.9
scaffold_2	9	96.30	54	0	2	917	969	31793228	31793176	2e-15	87.9
scaffold_2	9	92.06	63	3	2	909	970	45264104	45264043	2e-15	87.9
scaffold_2	9	88.00	75	6	3	909	982	17126497	17126569	7e-15	86.1
scaffold_2	9	88.89	72	4	4	913	982	21246851	21246920	7e-15	86.1
scaffold_2	9	88.00	75	6	3	909	982	30588557	30588485	7e-15	86.1
scaffold_2	9	94.55	55	2	1	914	967	35089221	35089167	2e-14	84.2
scaffold_2	9	89.86	69	2	4	918	982	39618152	39618219	2e-14	84.2
scaffold_2	9	94.44	54	3	0	914	967	40725602	40725655	2e-14	84.2
scaffold_2	9	94.34	53	3	0	915	967	6431220	6431168	9e-14	82.4
scaffold_2	9	94.44	54	0	3	918	970	26724139	26724190	3e-13	80.5
scaffold_2	9	90.32	62	5	1	908	969	43859136	43859076	3e-13	80.5
scaffold_2	9	90.32	62	3	3	909	969	38823171	38823230	1e-12	78.7
scaffold_2	9	92.31	52	4	0	918	969	32746655	32746706	1e-11	75.0
scaffold_2	9	97.30	37	1	0	931	967	21261234	21261198	3e-08	63.9
scaffold_2	4	100.00	65	0	0	918	982	11891791	11891727	2e-25	121
scaffold_2	4	96.00	75	2	1	909	982	30382419	30382345	2e-25	121
scaffold_2	4	98.46	65	1	0	918	982	3756708	3756644	9e-24	115
scaffold_2	4	98.46	65	1	0	918	982	10855343	10855279	9e-24	115
scaffold_2	4	97.06	68	1	1	916	982	8924730	8924797	3e-23	113
scaffold_2	4	96.97	66	1	1	918	982	9103525	9103460	4e-22	110
scaffold_2	4	95.59	68	1	2	916	982	26009601	26009535	1e-21	108
scaffold_2	4	95.45	66	3	0	917	982	4952234	4952169	5e-21	106
scaffold_2	4	93.06	72	2	3	912	982	20248739	20248670	7e-20	102
scaffold_2	4	92.75	69	3	2	915	982	30854594	30854661	9e-19	99.0
scaffold_2	4	93.94	66	1	1	918	980	6693790	6693725	3e-18	97.1
scaffold_2	4	92.65	68	2	3	916	982	13028926	13028991	1e-17	95.3
scaffold_2	4	89.47	76	4	4	909	982	20275845	20275772	4e-17	93.5
scaffold_2	4	93.65	63	2	2	918	979	22135865	22135926	4e-17	93.5
scaffold_2	4	92.42	66	3	2	918	982	30113187	30113123	4e-17	93.5
scaffold_2	4	90.00	70	5	2	914	982	18362029	18362097	5e-16	89.8
scaffold_2	4	92.19	64	4	1	903	966	19711630	19711568	5e-16	89.8
scaffold_2	4	96.23	53	2	0	918	970	3212387	3212439	2e-15	87.9
scaffold_2	4	91.04	67	3	3	918	982	4052000	4052065	2e-15	87.9
scaffold_2	4	90.00	70	2	4	914	982	12389339	12389274	7e-15	86.1
scaffold_2	4	90.00	70	1	4	915	982	28723915	28723850	7e-15	86.1
scaffold_2	4	91.04	67	1	5	918	982	31590226	31590289	7e-15	86.1
scaffold_2	4	89.55	67	5	2	917	982	2449547	2449482	2e-14	84.2
scaffold_2	4	91.94	62	2	3	909	969	19585199	19585140	2e-14	84.2
scaffold_2	4	91.80	61	4	1	909	969	20161866	20161807	2e-14	84.2
scaffold_2	4	92.98	57	3	1	913	968	18734842	18734898	9e-14	82.4
scaffold_2	4	94.34	53	1	1	918	970	3171370	3171320	3e-13	80.5
scaffold_2	4	86.84	76	5	5	909	982	6212663	6212591	3e-13	80.5
scaffold_2	4	89.55	67	2	5	918	982	13686065	13686002	3e-13	80.5
scaffold_2	4	92.86	56	3	1	915	970	16353183	16353237	3e-13	80.5
scaffold_2	4	92.45	53	4	0	917	969	6792028	6792080	4e-12	76.8
scaffold_2	4	90.16	61	2	4	909	969	11811286	11811342	4e-12	76.8
scaffold_2	4	90.00	60	4	2	909	967	13221867	13221925	4e-12	76.8
scaffold_2	4	100.00	41	0	0	929	969	17428908	17428868	4e-12	76.8
scaffold_2	4	91.38	58	1	3	914	970	19337787	19337841	4e-12	76.8
scaffold_2	4	97.62	42	1	0	929	970	3720195	3720154	5e-11	73.1
scaffold_2	4	87.69	65	5	2	907	970	30544865	30544927	5e-11	73.1
scaffold_2	4	88.89	54	6	0	929	982	11872734	11872787	2e-09	67.6
scaffold_2	4	87.30	63	3	5	909	967	17695024	17695085	2e-09	67.6
scaffold_2	4	100.00	28	0	0	942	969	12526049	12526076	7e-05	52.8
scaffold_2	2	100.00	65	0	0	918	982	59110	59046	2e-25	121
scaffold_2	2	96.00	75	2	1	909	982	302000	302074	2e-25	121
scaffold_2	2	98.51	67	1	0	916	982	1659142	1659208	7e-25	119
scaffold_2	2	95.95	74	1	2	911	982	2043251	2043178	7e-25	119
scaffold_2	2	98.46	65	1	0	918	982	4928420	4928356	9e-24	115
scaffold_2	2	98.46	65	1	0	918	982	7296429	7296493	9e-24	115
scaffold_2	2	98.46	65	1	0	918	982	14683883	14683819	9e-24	115
scaffold_2	2	98.46	65	1	0	918	982	40174011	40173947	9e-24	115
scaffold_2	2	96.97	66	2	0	917	982	5040713	5040648	1e-22	111
scaffold_2	2	94.52	73	3	1	910	982	33545721	33545650	1e-22	111
scaffold_2	2	96.97	66	2	0	917	982	34175363	34175298	1e-22	111
scaffold_2	2	95.45	66	1	2	918	982	10555475	10555539	2e-20	104
scaffold_2	2	95.38	65	3	0	918	982	13555454	13555390	2e-20	104
scaffold_2	2	96.77	62	1	1	918	979	14194015	14194075	7e-20	102
scaffold_2	2	90.12	81	5	3	903	982	37133824	37133746	7e-20	102
scaffold_2	2	94.12	68	1	3	917	982	37191390	37191456	2e-19	100
scaffold_2	2	94.03	67	1	3	918	982	14368754	14368689	9e-19	99.0
scaffold_2	2	92.75	69	3	2	915	982	17370103	17370036	9e-19	99.0
scaffold_2	2	98.18	55	1	0	928	982	5292243	5292189	3e-18	97.1
scaffold_2	2	92.65	68	3	2	916	982	9290197	9290131	3e-18	97.1
scaffold_2	2	90.67	75	4	3	909	982	11559309	11559237	3e-18	97.1
scaffold_2	2	90.67	75	4	3	909	982	37232733	37232661	3e-18	97.1
scaffold_2	2	98.18	55	0	1	916	969	8952332	8952386	1e-17	95.3
scaffold_2	2	95.16	62	0	3	910	970	11394765	11394706	1e-17	95.3
scaffold_2	2	92.65	68	1	4	917	982	12556965	12556900	1e-17	95.3
scaffold_2	2	92.54	67	3	2	917	982	18206929	18206994	1e-17	95.3
scaffold_2	2	92.42	66	3	2	918	982	195092	195156	4e-17	93.5
scaffold_2	2	92.42	66	4	1	918	982	8426951	8427016	4e-17	93.5
scaffold_2	2	98.11	53	1	0	918	970	10011401	10011349	4e-17	93.5
scaffold_2	2	96.49	57	1	1	914	970	16294830	16294885	4e-17	93.5
scaffold_2	2	90.41	73	4	3	912	982	18505111	18505040	4e-17	93.5
scaffold_2	2	92.54	67	1	4	918	982	33714587	33714651	4e-17	93.5
scaffold_2	2	92.42	66	3	2	918	982	34045447	34045383	4e-17	93.5
scaffold_2	2	88.61	79	4	3	909	982	12868934	12868856	1e-16	91.6
scaffold_2	2	93.55	62	2	2	909	969	16042645	16042705	1e-16	91.6
scaffold_2	2	93.55	62	2	2	909	969	16156613	16156553	1e-16	91.6
scaffold_2	2	91.18	68	2	4	918	982	9881457	9881391	5e-16	89.8
scaffold_2	2	91.18	68	2	3	918	982	12529173	12529239	5e-16	89.8
scaffold_2	2	91.30	69	1	5	917	982	37581520	37581454	5e-16	89.8
scaffold_2	2	90.91	66	4	2	918	982	1583881	1583817	2e-15	87.9
scaffold_2	2	91.94	62	5	0	908	969	22803110	22803049	2e-15	87.9
scaffold_2	2	91.04	67	3	3	917	982	32363947	32364011	2e-15	87.9
scaffold_2	2	87.34	79	7	3	905	982	36206253	36206329	2e-15	87.9
scaffold_2	2	89.04	73	3	4	914	982	20372249	20372320	7e-15	86.1
scaffold_2	2	94.64	56	0	2	914	966	28385631	28385686	2e-14	84.2
scaffold_2	2	86.42	81	6	5	903	982	34525480	34525404	2e-14	84.2
scaffold_2	2	89.71	68	3	3	918	982	38844472	38844538	2e-14	84.2
scaffold_2	2	91.80	61	4	1	909	969	40223564	40223505	2e-14	84.2
scaffold_2	2	87.01	77	5	4	909	982	18424762	18424836	9e-14	82.4
scaffold_2	2	94.34	53	2	1	918	970	3187762	3187711	3e-13	80.5
scaffold_2	2	87.01	77	2	7	909	982	27708472	27708401	3e-13	80.5
scaffold_2	2	91.67	60	0	1	916	970	22890631	22890690	1e-12	78.7
scaffold_2	2	92.45	53	3	1	918	970	9168381	9168432	1e-11	75.0
scaffold_2	2	92.45	53	2	2	931	982	32964771	32964822	1e-11	75.0
scaffold_2	5	98.51	67	1	0	916	982	9919362	9919296	7e-25	119
scaffold_2	5	98.51	67	1	0	916	982	14372259	14372325	7e-25	119
scaffold_2	5	93.75	80	3	2	903	982	46734513	46734590	7e-25	119
scaffold_2	5	98.48	66	1	0	917	982	2220145	2220080	2e-24	117
scaffold_2	5	98.48	66	1	0	917	982	2250729	2250794	2e-24	117
scaffold_2	5	98.48	66	1	0	917	982	3809442	3809507	2e-24	117
scaffold_2	5	98.48	66	1	0	917	982	9302355	9302290	2e-24	117
scaffold_2	5	98.48	66	1	0	917	982	9558804	9558869	2e-24	117
scaffold_2	5	98.48	66	1	0	917	982	16155514	16155449	2e-24	117
scaffold_2	5	98.48	66	1	0	917	982	35549422	35549357	2e-24	117
scaffold_2	5	98.46	65	1	0	918	982	3836915	3836851	9e-24	115
scaffold_2	5	98.46	65	1	0	918	982	14297913	14297977	9e-24	115
scaffold_2	5	98.46	65	1	0	918	982	17702110	17702046	9e-24	115
scaffold_2	5	98.46	65	1	0	918	982	18741876	18741812	9e-24	115
scaffold_2	5	94.74	76	1	3	909	982	44306599	44306525	9e-24	115
scaffold_2	5	98.46	65	1	0	918	982	46682654	46682718	9e-24	115
scaffold_2	5	98.46	65	1	0	918	982	50040317	50040381	9e-24	115
scaffold_2	5	98.46	65	0	1	918	982	7725061	7725124	3e-23	113
scaffold_2	5	96.97	66	2	0	917	982	43852039	43852104	1e-22	111
scaffold_2	5	96.97	66	1	1	918	982	742421	742486	4e-22	110
scaffold_2	5	96.92	65	2	0	918	982	5477675	5477739	4e-22	110
scaffold_2	5	98.39	62	1	0	918	979	7154154	7154093	4e-22	110
scaffold_2	5	96.92	65	2	0	918	982	16573988	16574052	4e-22	110
scaffold_2	5	96.92	65	1	1	918	982	711932	711869	1e-21	108
scaffold_2	5	96.92	65	1	1	918	982	48986018	48985955	1e-21	108
scaffold_2	5	91.25	80	4	1	906	982	8920173	8920252	5e-21	106
scaffold_2	5	92.21	77	1	5	909	982	50408303	50408377	2e-20	104
scaffold_2	5	94.03	67	3	1	917	982	1457642	1457576	2e-19	100
scaffold_2	5	89.29	84	4	3	904	982	8464934	8464851	2e-19	100
scaffold_2	5	93.94	66	1	3	918	982	5255267	5255330	3e-18	97.1
scaffold_2	5	92.75	69	1	4	916	982	19457309	19457375	3e-18	97.1
scaffold_2	5	90.67	75	4	3	910	982	19470058	19469985	3e-18	97.1
scaffold_2	5	98.15	54	1	0	917	970	2493315	2493368	1e-17	95.3
scaffold_2	5	92.54	67	3	2	917	982	3403746	3403681	1e-17	95.3
scaffold_2	5	92.54	67	3	2	917	982	4159065	4159130	1e-17	95.3
scaffold_2	5	92.54	67	3	2	917	982	12685470	12685535	1e-17	95.3
scaffold_2	5	92.54	67	3	2	917	982	18702635	18702700	1e-17	95.3
scaffold_2	5	98.15	54	1	0	929	982	50041732	50041785	1e-17	95.3
scaffold_2	5	92.42	66	3	2	918	982	13970213	13970149	4e-17	93.5
scaffold_2	5	95.00	60	2	1	911	970	23778587	23778645	4e-17	93.5
scaffold_2	5	91.43	70	3	3	914	982	37347196	37347129	4e-17	93.5
scaffold_2	5	92.42	66	3	2	918	982	47675237	47675173	4e-17	93.5
scaffold_2	5	89.33	75	5	3	909	982	2243644	2243716	1e-16	91.6
scaffold_2	5	89.33	75	5	3	909	982	10953824	10953752	1e-16	91.6
scaffold_2	5	91.30	69	2	3	917	982	13048253	13048186	1e-16	91.6
scaffold_2	5	89.33	75	5	3	909	982	23440066	23439994	1e-16	91.6
scaffold_2	5	89.33	75	5	3	909	982	27090483	27090555	1e-16	91.6
scaffold_2	5	93.44	61	3	1	909	969	7543146	7543205	5e-16	89.8
scaffold_2	5	98.04	51	1	0	917	967	14292249	14292299	5e-16	89.8
scaffold_2	5	98.04	51	1	0	917	967	14293811	14293861	5e-16	89.8
scaffold_2	5	93.44	61	3	1	909	969	45738046	45737987	5e-16	89.8
scaffold_2	5	90.91	66	4	2	918	982	16614864	16614928	2e-15	87.9
scaffold_2	5	88.16	76	5	4	909	982	44185020	44185093	2e-15	87.9
scaffold_2	5	88.31	77	4	4	909	982	50322786	50322860	2e-15	87.9
scaffold_2	5	92.06	63	2	3	910	970	10915294	10915233	7e-15	86.1
scaffold_2	5	92.06	63	2	2	909	969	19073308	19073247	7e-15	86.1
scaffold_2	5	87.34	79	5	5	905	979	41425751	41425674	7e-15	86.1
scaffold_2	5	91.04	67	1	5	918	982	47313550	47313487	7e-15	86.1
scaffold_2	5	96.15	52	1	1	917	967	6279209	6279260	2e-14	84.2
scaffold_2	5	91.80	61	4	1	909	969	18177963	18178022	2e-14	84.2
scaffold_2	5	91.80	61	4	1	909	969	27478133	27478074	2e-14	84.2
scaffold_2	5	91.67	60	3	2	912	970	10526378	10526436	9e-14	82.4
scaffold_2	5	89.39	66	5	2	918	982	22285183	22285247	9e-14	82.4
scaffold_2	5	94.44	54	2	1	917	969	31701902	31701849	9e-14	82.4
scaffold_2	5	87.01	77	5	4	909	982	33373356	33373282	9e-14	82.4
scaffold_2	5	96.08	51	1	1	917	967	34858528	34858577	9e-14	82.4
scaffold_2	5	86.67	75	5	5	909	982	5182487	5182557	1e-12	78.7
scaffold_2	5	90.16	61	4	2	923	982	14211249	14211308	1e-12	78.7
scaffold_2	5	92.59	54	2	1	917	970	11930250	11930301	4e-12	76.8
scaffold_2	5	88.06	67	2	5	918	982	6585908	6585846	1e-11	75.0
scaffold_2	5	92.45	53	2	2	931	982	9855912	9855963	1e-11	75.0
scaffold_2	5	87.50	64	3	3	918	980	10912089	10912030	7e-10	69.4
scaffold_2	5	95.35	43	1	1	929	970	19227585	19227627	2e-09	67.6
scaffold_2	1	98.51	67	1	0	916	982	5849729	5849663	7e-25	119
scaffold_2	1	97.14	70	2	0	913	982	10057325	10057394	7e-25	119
scaffold_2	1	98.51	67	1	0	916	982	10191062	10190996	7e-25	119
scaffold_2	1	98.46	65	1	0	918	982	1386079	1386015	9e-24	115
scaffold_2	1	98.46	65	1	0	918	982	11308439	11308503	9e-24	115
scaffold_2	1	97.01	67	1	1	917	982	17790584	17790518	1e-22	111
scaffold_2	1	96.92	65	1	1	918	982	10065813	10065750	1e-21	108
scaffold_2	1	94.12	68	2	2	916	982	5922275	5922209	7e-20	102
scaffold_2	1	95.45	66	0	3	918	982	9238179	9238242	7e-20	102
scaffold_2	1	94.03	67	2	2	917	982	34169557	34169492	2e-19	100
scaffold_2	1	93.94	66	2	2	918	982	34923916	34923980	9e-19	99.0
scaffold_2	1	89.74	78	5	3	906	982	2266790	2266715	3e-18	97.1
scaffold_2	1	92.54	67	3	2	917	982	6164734	6164799	1e-17	95.3
scaffold_2	1	83.64	110	8	9	880	982	17779738	17779844	1e-17	95.3
scaffold_2	1	91.55	71	2	4	915	982	23873853	23873784	1e-17	95.3
scaffold_2	1	92.65	68	2	3	917	982	27367964	27367898	1e-17	95.3
scaffold_2	1	92.42	66	3	2	918	982	8681877	8681813	4e-17	93.5
scaffold_2	1	92.42	66	3	2	918	982	29538491	29538427	4e-17	93.5
scaffold_2	1	92.54	67	2	3	917	982	32260721	32260657	4e-17	93.5
scaffold_2	1	94.92	59	2	1	913	970	11488718	11488776	1e-16	91.6
scaffold_2	1	93.55	62	3	1	909	970	27385014	27384954	1e-16	91.6
scaffold_2	1	91.18	68	1	5	917	982	2585463	2585527	2e-15	87.9
scaffold_2	1	96.23	53	1	1	918	970	3684025	3683974	7e-15	86.1
scaffold_2	1	88.00	75	6	3	909	982	18911915	18911843	7e-15	86.1
scaffold_2	1	85.88	85	4	8	900	982	213156	213078	2e-14	84.2
scaffold_2	1	94.44	54	3	0	917	970	3822682	3822735	2e-14	84.2
scaffold_2	1	90.91	66	1	5	920	982	21028149	21028212	2e-14	84.2
scaffold_2	1	88.73	71	2	5	916	982	8257804	8257736	9e-14	82.4
scaffold_2	1	86.67	75	7	3	909	982	11423842	11423914	3e-13	80.5
scaffold_2	1	94.34	53	2	1	918	969	23115617	23115565	3e-13	80.5
scaffold_2	1	91.53	59	4	1	909	967	32172467	32172410	3e-13	80.5
scaffold_2	1	94.34	53	2	1	918	969	33258487	33258435	3e-13	80.5
scaffold_2	1	90.91	55	3	2	927	979	9068612	9068666	5e-11	73.1
scaffold_2	1	89.83	59	3	3	926	982	11124697	11124640	5e-11	73.1
scaffold_2	1	100.00	29	0	0	941	969	427017	426989	2e-05	54.7
scaffold_2	3	98.48	66	1	0	917	982	13879905	13879970	2e-24	117
scaffold_2	3	98.48	66	1	0	917	982	14910577	14910512	2e-24	117
scaffold_2	3	93.59	78	4	1	905	982	1157927	1157851	9e-24	115
scaffold_2	3	98.46	65	1	0	918	982	3493966	3493902	9e-24	115
scaffold_2	3	96.97	66	1	1	918	982	796464	796529	4e-22	110
scaffold_2	3	92.41	79	2	4	905	982	943671	943746	4e-22	110
scaffold_2	3	96.97	66	1	1	917	982	14458032	14457968	4e-22	110
scaffold_2	3	96.92	65	1	1	918	982	20235302	20235239	1e-21	108
scaffold_2	3	89.29	84	5	4	900	982	24205282	24205362	7e-20	102
scaffold_2	3	93.94	66	1	3	918	982	1438306	1438369	3e-18	97.1
scaffold_2	3	92.54	67	3	2	917	982	19881924	19881989	1e-17	95.3
scaffold_2	3	92.65	68	2	3	917	982	20154462	20154396	1e-17	95.3
scaffold_2	3	91.55	71	3	3	914	982	22977290	22977359	1e-17	95.3
scaffold_2	3	92.42	66	3	2	918	982	5634285	5634349	4e-17	93.5
scaffold_2	3	89.47	76	4	4	909	982	10433636	10433563	4e-17	93.5
scaffold_2	3	98.08	52	1	0	918	969	20397148	20397199	1e-16	91.6
scaffold_2	3	89.33	75	2	6	911	982	3010751	3010822	5e-16	89.8
scaffold_2	3	91.18	68	2	3	918	982	6498729	6498663	5e-16	89.8
scaffold_2	3	93.33	60	4	0	911	970	21456578	21456519	5e-16	89.8
scaffold_2	3	93.44	61	3	1	909	969	24897601	24897660	5e-16	89.8
scaffold_2	3	93.44	61	3	1	909	969	25380291	25380350	5e-16	89.8
scaffold_2	3	90.91	66	4	2	918	982	2011050	2010986	2e-15	87.9
scaffold_2	3	96.30	54	1	1	918	970	3597450	3597397	2e-15	87.9
scaffold_2	3	91.04	67	2	3	917	982	4555222	4555285	2e-15	87.9
scaffold_2	3	86.21	87	5	5	902	982	14185977	14186062	2e-15	87.9
scaffold_2	3	91.04	67	3	3	918	982	16735014	16734949	2e-15	87.9
scaffold_2	3	91.18	68	1	5	917	982	18522964	18523028	2e-15	87.9
scaffold_2	3	91.04	67	3	3	917	982	21737169	21737105	2e-15	87.9
scaffold_2	3	93.33	60	1	3	925	982	12158087	12158029	7e-15	86.1
scaffold_2	3	89.71	68	3	4	916	982	2123438	2123374	2e-14	84.2
scaffold_2	3	88.73	71	3	3	916	982	16392105	16392174	9e-14	82.4
scaffold_2	3	96.00	50	2	0	918	967	23975299	23975250	9e-14	82.4
scaffold_2	3	90.48	63	1	2	911	968	4728155	4728217	1e-12	78.7
scaffold_2	3	87.32	71	6	3	902	970	7661123	7661054	1e-12	78.7
scaffold_2	3	90.32	62	2	2	909	967	18398503	18398563	1e-12	78.7
scaffold_2	3	94.12	51	1	2	933	982	18267332	18267283	4e-12	76.8
scaffold_2	3	85.53	76	7	4	909	982	20483327	20483254	4e-12	76.8
scaffold_2	3	92.31	52	4	0	916	967	15884576	15884525	1e-11	75.0
scaffold_2	3	100.00	39	0	0	931	969	19036161	19036199	5e-11	73.1
scaffold_2	3	100.00	39	0	0	931	969	23791708	23791746	5e-11	73.1
scaffold_2	3	94.59	37	2	0	933	969	2691584	2691548	1e-06	58.4
scaffold_2	7	98.46	65	1	0	918	982	6133176	6133112	9e-24	115
scaffold_2	7	98.46	65	1	0	918	982	33632409	33632345	9e-24	115
scaffold_2	7	98.46	65	1	0	918	982	39467824	39467760	9e-24	115
scaffold_2	7	98.46	65	0	1	918	982	24830202	24830139	3e-23	113
scaffold_2	7	97.01	67	2	0	916	982	37387250	37387184	3e-23	113
scaffold_2	7	97.01	67	1	1	917	982	33633023	33632957	1e-22	111
scaffold_2	7	97.01	67	1	1	917	982	40116063	40115997	1e-22	111
scaffold_2	7	94.44	72	4	0	911	982	40386601	40386530	1e-22	111
scaffold_2	7	94.44	72	2	2	913	982	41399469	41399398	4e-22	110
scaffold_2	7	96.92	65	2	0	918	982	43058960	43058896	4e-22	110
scaffold_2	7	88.17	93	4	4	890	979	10553059	10553147	2e-20	104
scaffold_2	7	94.03	67	2	2	917	982	41600668	41600603	2e-19	100
scaffold_2	7	93.85	65	4	0	918	982	2238706	2238770	9e-19	99.0
scaffold_2	7	89.87	79	5	2	906	982	6187301	6187378	9e-19	99.0
scaffold_2	7	93.94	66	2	2	918	982	20403650	20403714	9e-19	99.0
scaffold_2	7	93.94	66	2	2	918	982	31775164	31775228	9e-19	99.0
scaffold_2	7	93.85	65	3	1	918	982	4240054	4239991	3e-18	97.1
scaffold_2	7	92.65	68	2	3	917	982	806622	806688	1e-17	95.3
scaffold_2	7	90.41	73	5	2	911	982	20484990	20485061	1e-17	95.3
scaffold_2	7	90.54	74	4	3	911	982	20857999	20857927	1e-17	95.3
scaffold_2	7	98.18	55	0	1	917	970	23071616	23071562	1e-17	95.3
scaffold_2	7	98.18	55	0	1	917	970	23099468	23099414	1e-17	95.3
scaffold_2	7	90.67	75	2	5	911	982	43617998	43617926	1e-17	95.3
scaffold_2	7	96.43	56	2	0	927	982	30089466	30089521	4e-17	93.5
scaffold_2	7	89.33	75	5	3	909	982	6990107	6990179	1e-16	91.6
scaffold_2	7	93.55	62	2	2	909	969	22685082	22685142	1e-16	91.6
scaffold_2	7	93.44	61	3	1	909	969	8847939	8847998	5e-16	89.8
scaffold_2	7	98.04	51	1	0	917	967	30089960	30090010	5e-16	89.8
scaffold_2	7	88.89	72	6	2	912	982	28769206	28769136	2e-15	87.9
scaffold_2	7	90.91	66	4	2	918	982	39894641	39894705	2e-15	87.9
scaffold_2	7	90.00	70	1	5	915	982	1121460	1121395	7e-15	86.1
scaffold_2	7	88.00	75	5	4	909	982	7684902	7684973	7e-15	86.1
scaffold_2	7	91.94	62	3	2	909	969	13748592	13748532	7e-15	86.1
scaffold_2	7	90.91	66	3	3	918	982	16296955	16297018	7e-15	86.1
scaffold_2	7	96.23	53	1	1	918	969	28113136	28113188	7e-15	86.1
scaffold_2	7	90.77	65	5	1	905	969	31790594	31790531	7e-15	86.1
scaffold_2	7	89.86	69	3	4	917	982	36839737	36839670	7e-15	86.1
scaffold_2	7	97.92	48	1	0	920	967	34912699	34912746	2e-14	84.2
scaffold_2	7	91.67	60	3	2	909	967	12044020	12043962	9e-14	82.4
scaffold_2	7	96.08	51	1	1	917	967	17647093	17647142	9e-14	82.4
scaffold_2	7	90.32	62	4	2	909	969	20280599	20280539	3e-13	80.5
scaffold_2	7	91.53	59	4	1	909	967	35823475	35823418	3e-13	80.5
scaffold_2	7	92.45	53	2	2	931	982	35410463	35410514	1e-11	75.0
scaffold_2	7	87.88	66	2	3	909	969	5545716	5545780	5e-11	73.1
scaffold_2	7	90.91	55	3	2	929	982	13480204	13480257	5e-11	73.1
scaffold_4	6	86.01	636	49	20	1	604	57106702	57106075	0.0	645
scaffold_4	6	84.64	280	19	12	605	878	57106038	57105777	1e-66	257
scaffold_4	6	100.00	28	0	0	385	412	9049949	9049976	6e-05	52.8
scaffold_5	8	93.32	704	18	14	1	688	33212713	33213403	0.0	1013
scaffold_5	8	87.82	156	12	4	688	837	33213559	33213713	3e-42	176
scaffold_5	8	82.05	117	18	2	174	290	14666861	14666974	3e-18	97.1
scaffold_5	8	77.03	148	21	9	7	149	28020763	28020624	4e-11	73.1
scaffold_5	8	85.94	64	7	2	89	151	29617129	29617191	2e-09	67.6
scaffold_5	1	77.82	293	53	11	2	290	12874466	12874182	2e-40	171
scaffold_5	7	86.93	153	16	4	1	151	6008983	6008833	5e-40	169
scaffold_5	7	81.00	200	31	6	83	281	39523688	39523495	5e-35	152
scaffold_5	7	78.12	192	32	10	52	238	42367762	42367576	3e-23	113
scaffold_5	7	82.54	126	11	8	31	148	11699161	11699283	2e-19	100
scaffold_5	5	76.29	291	53	14	8	290	50495237	50494955	1e-31	141
scaffold_5	5	77.89	199	36	8	94	290	22913760	22913952	2e-24	117
scaffold_5	5	81.01	158	18	10	11	164	1369834	1369983	7e-24	115
scaffold_5	5	83.62	116	15	4	1	114	21385902	21386015	4e-21	106
scaffold_5	9	77.12	271	36	19	20	286	260038	259790	2e-29	134
scaffold_5	9	80.33	122	20	4	1	120	41791293	41791412	4e-16	89.8
scaffold_5	3	77.93	213	33	12	82	290	615185	614983	2e-25	121
scaffold_5	0	74.71	257	42	20	39	289	118464163	118463924	3e-17	93.5
scaffold_7	6	98.71	773	2	2	1	773	471718	470954	0.0	1365
scaffold_7	1	88.46	78	7	2	213	288	33004561	33004484	3e-17	93.5
scaffold_33	0	99.57	469	2	0	7	475	134792415	134792883	0.0	856
scaffold_33	0	86.67	75	10	0	37	111	46188745	46188819	1e-14	84.2
scaffold_33	0	100.00	28	0	0	207	234	134790554	134790581	3e-05	52.8
scaffold_33	3	85.54	83	12	0	29	111	533412	533494	9e-16	87.9
scaffold_56	5	98.78	82	1	0	1	82	49606973	49606892	7e-34	147
scaffold_56	5	97.56	82	2	0	1	82	2386287	2386206	3e-32	141
scaffold_56	5	97.56	82	2	0	1	82	4211085	4211166	3e-32	141
scaffold_56	5	97.56	82	2	0	1	82	6448854	6448773	3e-32	141
scaffold_56	5	97.56	82	2	0	1	82	7469993	7469912	3e-32	141
scaffold_56	5	97.56	82	2	0	1	82	16737955	16738036	3e-32	141
scaffold_56	5	97.56	82	2	0	1	82	27689268	27689349	3e-32	141
scaffold_56	5	97.56	82	2	0	1	82	29908864	29908945	3e-32	141
scaffold_56	5	97.56	82	2	0	1	82	41047610	41047691	3e-32	141
scaffold_56	5	97.56	82	2	0	1	82	44050939	44050858	3e-32	141
scaffold_56	5	97.56	82	2	0	1	82	46185632	46185551	3e-32	141
scaffold_56	5	97.56	82	2	0	1	82	47609400	47609319	3e-32	141
scaffold_56	5	96.34	82	3	0	1	82	4047852	4047771	1e-30	135
scaffold_56	5	96.34	82	3	0	1	82	19452571	19452652	1e-30	135
scaffold_56	5	96.34	82	3	0	1	82	39085728	39085809	1e-30	135
scaffold_56	5	93.90	82	5	0	1	82	33490009	33490090	3e-27	124
scaffold_56	5	96.67	60	2	0	1	60	31569102	31569161	5e-20	100
scaffold_56	5	88.16	76	7	1	158	233	7274346	7274273	1e-16	89.8
scaffold_56	5	85.90	78	9	1	157	234	43447259	43447334	2e-14	82.4
scaffold_56	5	100.00	34	0	0	1	34	3763453	3763486	7e-09	63.9
scaffold_56	5	100.00	32	0	0	1	32	23225866	23225835	9e-08	60.2
scaffold_56	5	94.59	37	1	1	197	233	3428533	3428568	1e-06	56.5
scaffold_56	5	94.44	36	1	1	198	233	26497688	26497654	4e-06	54.7
scaffold_56	5	100.00	28	0	0	206	233	8160492	8160519	1e-05	52.8
scaffold_56	1	93.75	96	4	1	1	96	17327112	17327019	9e-33	143
scaffold_56	1	97.56	82	2	0	1	82	199769	199688	3e-32	141
scaffold_56	1	97.56	82	2	0	1	82	2187029	2187110	3e-32	141
scaffold_56	1	97.56	82	2	0	1	82	2677778	2677859	3e-32	141
scaffold_56	1	97.56	82	2	0	1	82	3014792	3014873	3e-32	141
scaffold_56	1	97.56	82	2	0	1	82	3921991	3922072	3e-32	141
scaffold_56	1	97.56	82	2	0	1	82	4775400	4775481	3e-32	141
scaffold_56	1	97.56	82	2	0	1	82	4961481	4961400	3e-32	141
scaffold_56	1	97.56	82	2	0	1	82	6640212	6640131	3e-32	141
scaffold_56	1	97.56	82	2	0	1	82	7837275	7837356	3e-32	141
scaffold_56	1	96.34	82	3	0	1	82	9188982	9188901	1e-30	135
scaffold_56	1	96.39	83	1	2	1	82	16683131	16683212	1e-30	135
scaffold_56	1	100.00	37	0	0	1	37	7677283	7677319	1e-10	69.4
scaffold_56	1	94.44	36	1	1	198	233	33823785	33823751	4e-06	54.7
scaffold_56	9	97.56	82	2	0	1	82	6848889	6848808	3e-32	141
scaffold_56	9	97.56	82	2	0	1	82	21234507	21234588	3e-32	141
scaffold_56	9	97.56	82	2	0	1	82	28922902	28922821	3e-32	141
scaffold_56	9	97.56	82	2	0	1	82	32001605	32001524	3e-32	141
scaffold_56	9	97.56	82	2	0	1	82	34804419	34804338	3e-32	141
scaffold_56	9	97.56	82	2	0	1	82	36362451	36362370	3e-32	141
scaffold_56	9	97.56	82	2	0	1	82	37141310	37141229	3e-32	141
scaffold_56	9	97.56	82	2	0	1	82	38361550	38361469	3e-32	141
scaffold_56	9	97.56	82	2	0	1	82	39741237	39741156	3e-32	141
scaffold_56	9	97.56	82	2	0	1	82	40622130	40622211	3e-32	141
scaffold_56	9	97.56	82	2	0	1	82	41559689	41559608	3e-32	141
scaffold_56	9	97.56	82	2	0	1	82	41672019	41672100	3e-32	141
scaffold_56	9	97.56	82	2	0	1	82	43839416	43839497	3e-32	141
scaffold_56	9	97.50	80	2	0	3	82	20865314	20865393	4e-31	137
scaffold_56	9	96.34	82	3	0	1	82	9828848	9828929	1e-30	135
scaffold_56	9	96.34	82	3	0	1	82	15736162	15736243	1e-30	135
scaffold_56	9	96.34	82	3	0	1	82	27288151	27288232	1e-30	135
scaffold_56	9	96.34	82	3	0	1	82	29054767	29054848	1e-30	135
scaffold_56	9	96.34	82	3	0	1	82	37395302	37395221	1e-30	135
scaffold_56	9	96.34	82	3	0	1	82	41430432	41430513	1e-30	135
scaffold_56	9	96.34	82	3	0	1	82	44324012	44324093	1e-30	135
scaffold_56	9	97.40	77	2	0	1	77	32321759	32321835	2e-29	132
scaffold_56	9	95.12	82	4	0	1	82	696323	696404	7e-29	130
scaffold_56	9	89.87	79	6	1	155	233	36039529	36039605	5e-20	100
scaffold_56	9	96.43	56	2	0	27	82	4368800	4368745	9e-18	93.5
scaffold_56	9	98.08	52	1	0	1	52	41357003	41356952	3e-17	91.6
scaffold_56	9	85.39	89	10	2	146	234	39227461	39227546	1e-16	89.8
scaffold_56	9	89.06	64	7	0	170	233	4140554	4140617	7e-14	80.5
scaffold_56	8	97.56	82	2	0	1	82	1873724	1873643	3e-32	141
scaffold_56	8	97.56	82	2	0	1	82	2310704	2310623	3e-32	141
scaffold_56	8	97.56	82	2	0	1	82	2863943	2863862	3e-32	141
scaffold_56	8	97.56	82	2	0	1	82	3567179	3567260	3e-32	141
scaffold_56	8	97.56	82	2	0	1	82	5344861	5344780	3e-32	141
scaffold_56	8	97.56	82	2	0	1	82	7800868	7800787	3e-32	141
scaffold_56	8	97.56	82	2	0	1	82	8425686	8425605	3e-32	141
scaffold_56	8	97.56	82	2	0	1	82	8818365	8818284	3e-32	141
scaffold_56	8	97.56	82	2	0	1	82	31173793	31173712	3e-32	141
scaffold_56	8	97.56	82	2	0	1	82	34949030	34949111	3e-32	141
scaffold_56	8	97.56	82	2	0	1	82	38384190	38384271	3e-32	141
scaffold_56	8	97.50	80	2	0	3	82	38047241	38047162	4e-31	137
scaffold_56	8	96.34	82	3	0	1	82	3666763	3666682	1e-30	135
scaffold_56	8	96.34	82	3	0	1	82	20713132	20713051	1e-30	135
scaffold_56	8	96.39	83	2	1	1	82	30232953	30232871	1e-30	135
scaffold_56	8	96.34	82	3	0	1	82	37553227	37553308	1e-30	135
scaffold_56	8	96.34	82	3	0	1	82	37662964	37662883	1e-30	135
scaffold_56	8	95.12	82	4	0	1	82	2415830	2415911	7e-29	130
scaffold_56	8	95.12	82	4	0	1	82	35983572	35983491	7e-29	130
scaffold_56	8	97.33	75	2	0	1	75	31722394	31722468	2e-28	128
scaffold_56	8	95.12	82	3	1	1	82	35323254	35323174	2e-28	128
scaffold_56	8	94.94	79	4	0	4	82	6072130	6072208	3e-27	124
scaffold_56	8	95.00	40	1	1	195	234	37411666	37411628	2e-08	62.1
scaffold_56	8	94.44	36	1	1	198	233	1257185	1257219	4e-06	54.7
scaffold_56	7	97.56	82	2	0	1	82	1328019	1328100	3e-32	141
scaffold_56	7	97.56	82	2	0	1	82	2698996	2699077	3e-32	141
scaffold_56	7	97.56	82	2	0	1	82	3191064	3190983	3e-32	141
scaffold_56	7	97.56	82	2	0	1	82	10056475	10056556	3e-32	141
scaffold_56	7	97.56	82	2	0	1	82	10128393	10128312	3e-32	141
scaffold_56	7	97.56	82	2	0	1	82	11471440	11471359	3e-32	141
scaffold_56	7	97.56	82	2	0	1	82	16746555	16746474	3e-32	141
scaffold_56	7	97.56	82	2	0	1	82	31685472	31685391	3e-32	141
scaffold_56	7	97.56	82	2	0	1	82	33802032	33801951	3e-32	141
scaffold_56	7	97.56	82	2	0	1	82	38569148	38569067	3e-32	141
scaffold_56	7	97.56	82	2	0	1	82	39120767	39120686	3e-32	141
scaffold_56	7	97.56	82	2	0	1	82	39469163	39469082	3e-32	141
scaffold_56	7	97.56	82	2	0	1	82	40086552	40086471	3e-32	141
scaffold_56	7	97.56	82	2	0	1	82	43629905	43629986	3e-32	141
scaffold_56	7	96.34	82	3	0	1	82	1018435	1018354	1e-30	135
scaffold_56	7	96.34	82	3	0	1	82	6698185	6698266	1e-30	135
scaffold_56	7	96.34	82	3	0	1	82	34624389	34624308	1e-30	135
scaffold_56	7	96.34	82	3	0	1	82	35204975	35204894	1e-30	135
scaffold_56	7	96.34	82	3	0	1	82	38508174	38508255	1e-30	135
scaffold_56	7	96.34	82	3	0	1	82	42696368	42696287	1e-30	135
scaffold_56	7	96.25	80	3	0	3	82	2620691	2620770	2e-29	132
scaffold_56	7	96.25	80	3	0	3	82	26662820	26662741	2e-29	132
scaffold_56	7	95.12	82	4	0	1	82	2727968	2727887	7e-29	130
scaffold_56	7	95.12	82	4	0	1	82	5711548	5711467	7e-29	130
scaffold_56	7	95.12	82	4	0	1	82	39922093	39922174	7e-29	130
scaffold_56	7	95.12	82	3	1	1	82	43752203	43752283	2e-28	128
scaffold_56	7	93.98	83	3	2	1	82	8158526	8158607	3e-27	124
scaffold_56	7	93.90	82	4	1	1	82	9112759	9112839	1e-26	122
scaffold_56	7	92.86	84	2	3	1	82	878865	878784	1e-25	119
scaffold_56	7	89.02	82	5	4	154	234	41443319	41443241	2e-19	99.0
scaffold_56	7	86.59	82	5	4	153	233	39914466	39914542	1e-15	86.1
scaffold_56	6	97.56	82	2	0	1	82	9175304	9175385	3e-32	141
scaffold_56	6	97.56	82	2	0	1	82	9626549	9626630	3e-32	141
scaffold_56	6	97.56	82	2	0	1	82	9667018	9666937	3e-32	141
scaffold_56	6	97.56	82	2	0	1	82	10759550	10759469	3e-32	141
scaffold_56	6	97.56	82	2	0	1	82	21552061	21552142	3e-32	141
scaffold_56	6	97.56	82	2	0	1	82	25573326	25573407	3e-32	141
scaffold_56	6	97.56	82	2	0	1	82	33961359	33961440	3e-32	141
scaffold_56	6	97.56	82	2	0	1	82	44901356	44901437	3e-32	141
scaffold_56	6	97.56	82	2	0	1	82	46582753	46582672	3e-32	141
scaffold_56	6	97.56	82	2	0	1	82	48305262	48305181	3e-32	141
scaffold_56	6	97.56	82	2	0	1	82	53240595	53240676	3e-32	141
scaffold_56	6	97.56	82	2	0	1	82	53552203	53552284	3e-32	141
scaffold_56	6	97.56	82	2	0	1	82	54752359	54752278	3e-32	141
scaffold_56	6	97.56	82	2	0	1	82	58985927	58985846	3e-32	141
scaffold_56	6	97.56	82	2	0	1	82	59363824	59363905	3e-32	141
scaffold_56	6	97.56	82	2	0	1	82	60774558	60774477	3e-32	141
scaffold_56	6	97.50	80	2	0	3	82	4894609	4894688	4e-31	137
scaffold_56	6	96.34	82	3	0	1	82	2003734	2003815	1e-30	135
scaffold_56	6	96.34	82	3	0	1	82	20369457	20369376	1e-30	135
scaffold_56	6	96.34	82	3	0	1	82	28640810	28640891	1e-30	135
scaffold_56	6	96.34	82	3	0	1	82	56854861	56854780	1e-30	135
scaffold_56	6	96.34	82	3	0	1	82	60788341	60788260	1e-30	135
scaffold_56	6	86.25	80	5	5	157	234	59103964	59103889	2e-14	82.4
scaffold_56	4	97.56	82	2	0	1	82	4627882	4627963	3e-32	141
scaffold_56	4	97.56	82	2	0	1	82	4902819	4902738	3e-32	141
scaffold_56	4	97.56	82	2	0	1	82	5560848	5560767	3e-32	141
scaffold_56	4	97.56	82	2	0	1	82	5714299	5714380	3e-32	141
scaffold_56	4	97.56	82	2	0	1	82	8442716	8442635	3e-32	141
scaffold_56	4	97.56	82	2	0	1	82	9857922	9857841	3e-32	141
scaffold_56	4	97.56	82	2	0	1	82	10662447	10662366	3e-32	141
scaffold_56	4	97.56	82	2	0	1	82	13282520	13282439	3e-32	141
scaffold_56	4	97.56	82	2	0	1	82	14657509	14657428	3e-32	141
scaffold_56	4	97.56	82	2	0	1	82	23614785	23614866	3e-32	141
scaffold_56	4	97.56	82	2	0	1	82	27642304	27642385	3e-32	141
scaffold_56	4	97.56	82	2	0	1	82	29907966	29908047	3e-32	141
scaffold_56	4	97.56	82	2	0	1	82	30026268	30026187	3e-32	141
scaffold_56	4	96.34	82	3	0	1	82	9833798	9833717	1e-30	135
scaffold_56	4	96.34	82	3	0	1	82	28719516	28719597	1e-30	135
scaffold_56	4	96.15	78	2	1	1	78	5488687	5488611	9e-28	126
scaffold_56	4	98.48	66	1	0	1	66	3094471	3094536	5e-25	117
scaffold_56	3	97.56	82	2	0	1	82	3029419	3029500	3e-32	141
scaffold_56	3	97.56	82	2	0	1	82	4211154	4211073	3e-32	141
scaffold_56	3	97.56	82	2	0	1	82	6136028	6135947	3e-32	141
scaffold_56	3	97.56	82	2	0	1	82	8155557	8155476	3e-32	141
scaffold_56	3	97.56	82	2	0	1	82	18349208	18349289	3e-32	141
scaffold_56	3	97.56	82	2	0	1	82	20438398	20438317	3e-32	141
scaffold_56	3	97.56	82	2	0	1	82	22003076	22003157	3e-32	141
scaffold_56	3	97.56	82	2	0	1	82	23610119	23610200	3e-32	141
scaffold_56	3	97.56	82	2	0	1	82	24899052	24899133	3e-32	141
scaffold_56	3	97.56	82	2	0	1	82	25036160	25036241	3e-32	141
scaffold_56	3	97.56	82	2	0	1	82	25565995	25565914	3e-32	141
[truncated: 88 more rows]
